# Supplementary material for: Competing Endogenous RNA Regulatory Networks of hsa_circ_0126672 in Pathophysiology of Coronary Heart Disease
Source: Genes (Basel). 2023 Feb 22;14(3):550. doi: 10.3390/genes14030550 (PMC10047999; doi:10.3390/genes14030550)
Supplement: Supplementary file 1 [file genes-14-00550-s001.zip]

Archive with 11 entries (11 files):
- Figure S1-S3.pdf
- Table S1.xlsx
- Table S2.xlsx
- Table S3.xlsx
- Table S4.xlsx
- Table S5_A.xlsx
- Table S5_B.xlsx
- Table S5_C.xlsx
- Table S6.xlsx
- Table S7.xlsx
- Table S8.xlsx
