# Supplementary material for: Competing Endogenous RNA Regulatory Networks of hsa_circ_0126672 in Pathophysiology of Coronary Heart Disease
Source: Genes (Basel). 2023 Feb 22;14(3):550. doi: 10.3390/genes14030550 (PMC10047999; doi:10.3390/genes14030550)
Supplement: Supplementary file 1 [file genes-14-00550-s001.zip › Table S1.xlsx]

## Sheet: EXP 1
Probename	P-value	FC (abs)	Regulation	Reference
hsa_circ_0140759	0.031	45.3533	Up	FEI LIN et al 2019
hsa_circ_16316-13	0.046	28.2689	Up	https://www.spandidos-publications.com/mmr/19/4/2527
hsa_circ_0140760	0.045	28.1889	Up
hsa_circ_0140758	0.047	25.2361	Up
hsa_circ_16316-11	0.039	16.3373	Up
hsa_circ_0140781	0.04	12.6342	Up
hsa_circ_0140736	0.043	12.4635	Up
hsa_circ_16316-9	0.026	10.9093	Up
hsa_circ_0140746	0.033	10.401	Up
hsa_circ_0009024	0.02	9.696754	Up
hsa_circ_16316-12	0.017	9.500227	Up
hsa_circ_0007907	0.024	8.476297	Up
hsa_circ_0140732	0.031	7.912563	Up
hsa_circ_0099619	0.003	2.00747	Up
	0.003	2.00747	Up
hsa_circ_0091074	0.039	20.6628	Down
hsa_circ_0140538	0.037	15.1781	Down
hsa_circ_0091073	0.044	14.2341	Down
hsa_circ_0140539	0.046	11.1595	Down
hsa_circ_16166-3	0.046	8.908921	Down
hsa_circ_16166-1	0.049	8.020764	Down
hsa_circ_0140536	0.034	5.790904	Down
hsa_circ_0107597	0.028	4.049471	Down
hsa_circ_0140541	0.031	3.919625	Down
hsa_circ_0117953	0.002	2.986698	Down
hsa_circ_0098463	0.048	2.7141	Down
hsa_circ_770-66	0.042	2.692528	Down
hsa_circ_0030090	0.045	2.620312	Down
hsa_circ_0079838	0.03	2.000309	Down
CoexpressionofcircRNA-miRNA(P<0.05,FC>2).
Probename	miRNA capable of bonding to ≥1 circRNA	miRNA capable of bonding to ≥2 circRNA	Regulation	Gene symbol
hsa_circ_16316-13	100	100	Up	UTY
hsa_circ_0140760	100	100	Up	UTY
hsa_circ_0140758	100	100	Up	UTY
hsa_circ_0140736	100	100	Up	USP9Y
hsa_circ_16316-12	100	100	Up	UTY
hsa_circ_0140732	100	100	Up	USP9Y
hsa_circ_0140783	100	100	Up	−
hsa_circ_0140757	100	100	Up	UTY
hsa_circ_16316-14	100	100	Up	UTY
hsa_circ_0140756	100	100	Up	UTY
hsa_circ_0140733	100	100	Up	USP9Y
hsa_circ_0140779	100	100	Up	−
hsa_circ_0092240	100	100	Up	USP9Y
hsa_circ_0092257	100	83	Up	USP9Y
hsa_circ_8216-2	1	0	Up	ZFY
TOP8
Probename	P-value	miRNA no.	Regulation
hsa_circ_0140759	0.031	6	Up
hsa_circ_16316-13	0.046	17	Up
hsa_circ_0140760	0.045	66	Up
hsa_circ_0140758	0.047	3	Up
hsa_circ_0140736	0.043	7	Up
hsa_circ_0140781	0.04	1	Up
hsa_circ_0140538	0.036	100	Down
hsa_circ_0091073	0.044	100	Down

## Sheet: EXP 2
circRNAs	p-value	Fold change (CAD/Control)	Regulation	circRNA_ID	chromosome	gene_symbols		Reference
hsa_circ_0082169	0.039772	4.12289	down	hsa_circ_0082169	chr7	RBM28
hsa_circ_0063721	0.0458259	1.29823	down	hsa_circ_0063721	chr22	KIAA0930
hsa_circ_0033974	0.0130499	1.95866	up	hsa_circ_0033974	chr14	None
hsa_circ_0026666	0.03102	1.79234	up	hsa_circ_0026666	chr12	MAP3K12
hsa_circ_0039001	0.0182131	2.36509	up	hsa_circ_0039001	chr16	PPP4C
hsa_circ_0027323	0.0369447	2.58109	up	hsa_circ_0027323	chr12	CDK4
hsa_circ_0083357	0.00838092	1.92015	up	hsa_circ_0083357	chr8	CTSB		https://www.ncbi.nlm.nih.gov/pmc/articles/PMC5601138/#!po=17.5000
hsa_circ_0038998	0.0280266	1.64503	up	hsa_circ_0038998	chr16	PPP4C
hsa_circ_0051686	0.046999	2.14853	down	hsa_circ_0051686	chr19	MEIS3
hsa_circ_0089378	0.0468009	2.20531	up	hsa_circ_0089378	chr9	VAV2
hsa_circ_0032970	0.00142712	2.07156	up	hsa_circ_0032970	chr14	TC2N
hsa_circ_0037340	0.0129874	2.05337	up	hsa_circ_0037340	chr16	EME2
hsa_circ_0068942	0.0281983	2.04603	up	hsa_circ_0068942	chr4	ADD1
hsa_circ_0080259	0.0181895	1.83124	up	hsa_circ_0080259	chr7	PSPH
hsa_circ_0022839	0.0347852	2.41624	up	hsa_circ_0022839	chr11	SSSCA1
hsa_circ_0045491	0.00824249	4.0279	down	hsa_circ_0045491	chr17	ARSG
hsa_circ_0051172	0.0301279	2.79757	up	hsa_circ_0051172	chr19	AXL
hsa_circ_0059349	0.0484663	2.44719	down	hsa_circ_0059349	chr20	PRNP
hsa_circ_0054537	0.0149386	1.98385	up	hsa_circ_0054537	chr2	PSME4
hsa_circ_0006323	0.0473651	3.49446	up	hsa_circ_0006323	chr1	DPYD
hsa_circ_0082824	0.0253755	2.4409	up	hsa_circ_0082824	chr7	CUL1
hsa_circ_0028926	0.0437634	1.59416	down	hsa_circ_0028926	chr12	ACADS
hsa_circ_0053278	0.0215068	2.14074	up	hsa_circ_0053278	chr2	IFT172
hsa_circ_0057576	0.020269	3.32276	up	hsa_circ_0057576

## Sheet: EXP 3
UpregulatedcircRNAs	Fold change	P value					Reference
hsa_circ_0002326	2.43895	0.0355604					https://www.nature.com/articles/srep39918#MOESM123
hsa_circ_0049995	2.04805	0.0210793					Zhenzhou Zhao, 2017
hsa_circ_0062596	2.15844	0.0106213
hsa_circ_0082081	2.0835	0.00655703
hsa_circ_0096621	2.40748	0.042579
hsa_circ_0098964	2.40156	3.46027e-05
hsa_circ_0105716	2.0177	0.00947765
hsa_circ_0113854	2.18898	0.00191905
hsa_circ_0116488	2.0197	0.0081705
hsa_circ_0124644	2.04107	0.00154479
hsa_circ_0126672	2.00078	0.0172899
hsa-circRNA5974-1	2.14082	0.00667371
DownregulatedcircRNAs	Fold change
hsa_circ_0001481	2.25848	0.032302
hsa_circ_0023903	3.76993	0.00195494
hsa_circ_0040707	2.60765	0.0193462
hsa_circ_0073171	2.08662	0.0482796
hsa_circ_0078837	2.00406	0.00423705
hsa_circ_0080952	2.01463	0.010617
hsa_circ_0096650	2.06745	0.00259881
hsa_circ_0096651	2.03342	0.00100649
hsa_circ_0096666	2.39629	0.000924614
hsa_circ_0117264	2.04923	0.00431465

## Sheet: EXP 4
Upregulated
hsa_circ_0128506
hsa_circ_0054129			https://pubmed.ncbi.nlm.nih.gov/32889742/
hsa_circ_0077770
hsa_circ_0124636
hsa_circ_0054633
hsa_circ_0106442
hsa_circ_0111612
hsa_circ_0105688
hsa_circ_0139110
hsa_circ_0092576
hsa_circ_0133936
hsa_circ_0062596
hsa-circRNA13247-1
Downregulated
hsa_circ_0099580
hsa_circ_0134682
hsa_circ_0089925
hsa_circ_0056990
hsa_circ_0126894
hsa_circ_0040028
hsa_circ_0069228
hsa_circ_0117499
hsa_circ_0009036
hsa_circ_0105010
hsa_circ_0129104
hsa_circ_0136904
hsa-circRNA6510-1
hsa_circ_0126693
hsa-circRNA14588-10
hsa_circ_0025977
hsa_circ_0093710
hsa_circ_0106175
hsa_circ_0099711
hsa-circRNA11806-28
hsa_circ_0030732
hsa-circRNA4388-10
hsa_circ_0087212
hsa_circ_0140081
hsa_circ_0071250
hsa_circ_0038424
hsa-circRNA11783-2

## Sheet: EXP 5
hsa_circ_0000676	Reference
hsa_circ_0005540	Wei-peng W, 2019
	https://www.ncbi.nlm.nih.gov/pmc/articles/PMC7346252/
