# Supplementary material for: Competing Endogenous RNA Regulatory Networks of hsa_circ_0126672 in Pathophysiology of Coronary Heart Disease
Source: Genes (Basel). 2023 Feb 22;14(3):550. doi: 10.3390/genes14030550 (PMC10047999; doi:10.3390/genes14030550)
Supplement: Supplementary file 1 [file genes-14-00550-s001.zip › Table S2.xlsx]

## Sheet: circRNA-miRNA
miRNAs with atleat 10 binding sites on the circRNA					S/No	miRNA selected
hsa_circ_0092576	hsa_circ_0078837	hsa_circ_0126672	hsa_circ_0099619		1	hsa-miR-548c-3p
hsa-miR-548c-3p	hsa-miR-548c-3p	hsa-miR-548c-3p	hsa-miR-548c-3p		2	hsa-miR-1252
hsa-miR-186	hsa-miR-1200	hsa-miR-1827	hsa-miR-1252		3	hsa-miR-1253
hsa-miR-1252	hsa-miR-513a-3p	hsa-miR-520g	hsa-miR-1253		4	hsa-miR-186
hsa-miR-1305	hsa-miR-1299	hsa-miR-520h	hsa-miR-186		5	hsa-miR-1827
hsa-miR-495	hsa-miR-944	hsa-miR-940	hsa-miR-203		6	hsa-miR-520g
hsa-miR-607	hsa-miR-516b	hsa-miR-513a-3p	hsa-miR-513a-3p		7	hsa-miR-520h
hsa-miR-203	hsa-miR-579	hsa-miR-607	hsa-miR-607		8	hsa-miR-940
hsa-miR-1253	hsa-miR-593	hsa-miR-889	hsa-miR-570		9	hsa-miR-1200
hsa-miR-570	hsa-miR-1827	hsa-miR-1252	hsa-miR-576-5p		10	hsa-miR-513a-3p
hsa-miR-579	hsa-miR-1236	hsa-miR-515-5p	hsa-miR-661		11	hsa-miR-1299
hsa-miR-1257	hsa-miR-1248	hsa-miR-583	hsa-miR-1305		12	hsa-miR-944
hsa-miR-377	hsa-miR-495	hsa-miR-661	hsa-miR-587		13	hsa-miR-1305
hsa-miR-665	hsa-miR-661	hsa-miR-579	hsa-miR-942		14	hsa-miR-495
hsa-miR-1200	hsa-miR-186	hsa-miR-593	hsa-miR-1208		15	hsa-miR-579
hsa-miR-1205	hsa-miR-532-3p	hsa-miR-665	hsa-miR-494		16	hsa-miR-145
hsa-miR-1283	hsa-miR-599	hsa-miR-1224-3p	hsa-miR-520g		17	hsa-miR-7
hsa-miR-142-5p	hsa-miR-942	hsa-miR-1276	hsa-miR-520h		18	hsa-miR-203
hsa-miR-433	hsa-miR-1229	hsa-miR-142-5p	hsa-miR-561		19	hsa-miR-532-3p
hsa-miR-488	hsa-miR-520g	hsa-miR-498	hsa-miR-583		20
hsa-miR-513a-3p	hsa-miR-520h	hsa-miR-570	hsa-miR-656
hsa-miR-583	hsa-miR-653	hsa-miR-495	hsa-miR-659
hsa-miR-656	hsa-miR-665	hsa-miR-197	hsa-miR-766
hsa-miR-944	hsa-miR-873	hsa-miR-518a-5p	hsa-miR-940
hsa-miR-1276	hsa-miR-1205	hsa-miR-527	hsa-miR-1184
hsa-miR-1303	hsa-miR-1238	hsa-miR-577	hsa-miR-1270
hsa-miR-421	hsa-miR-370	hsa-miR-1208	hsa-miR-145
hsa-miR-494	hsa-miR-409-3p	hsa-miR-576-5p	hsa-miR-1827
hsa-miR-532-3p	hsa-miR-558	hsa-miR-766	hsa-miR-495
hsa-miR-545	hsa-miR-767-3p	hsa-miR-921	hsa-miR-515-5p
hsa-miR-577	hsa-miR-1264	hsa-miR-136	hsa-miR-518a-5p
hsa-miR-580	hsa-miR-136	hsa-miR-532-3p	hsa-miR-527
hsa-miR-7	hsa-miR-580	hsa-miR-548l	hsa-miR-548p
hsa-miR-1208	hsa-miR-1270	hsa-miR-873	hsa-miR-568
hsa-miR-516b	hsa-miR-1290	hsa-miR-494	hsa-miR-577
hsa-miR-766	hsa-miR-182	hsa-miR-578	hsa-miR-599
hsa-miR-873	hsa-miR-326	hsa-miR-587	hsa-miR-620
hsa-miR-1179	hsa-miR-330-5p	hsa-miR-595	hsa-miR-623
hsa-miR-1184	hsa-miR-502-5p	hsa-miR-7
hsa-miR-1206	hsa-miR-586	hsa-miR-944
hsa-miR-1299	hsa-miR-607	hsa-miR-1243
hsa-miR-139-5p	hsa-miR-620	hsa-miR-1305
hsa-miR-520g	hsa-miR-640	hsa-miR-186
hsa-miR-520h	hsa-miR-651	hsa-miR-513a-5p
hsa-miR-548g	hsa-miR-656	hsa-miR-548k
hsa-miR-548p	hsa-miR-940	hsa-miR-586
hsa-miR-556-3p	hsa-miR-1252	hsa-miR-769-5p
hsa-miR-567	hsa-miR-1305	hsa-miR-1200
hsa-miR-582-3p	hsa-miR-507	hsa-miR-1299
hsa-miR-587	hsa-miR-513a-5p	hsa-miR-409-3p
hsa-miR-644	hsa-miR-557	hsa-miR-502-5p
hsa-miR-645	hsa-miR-571	hsa-miR-599
hsa-miR-758	hsa-miR-648	hsa-miR-623
hsa-miR-877	hsa-miR-1182	hsa-miR-876-3p
	hsa-miR-1184	hsa-miR-1178
	hsa-miR-145	hsa-miR-1184
	hsa-miR-188-3p	hsa-miR-1225-3p
	hsa-miR-203	hsa-miR-1228
	hsa-miR-331-3p	hsa-miR-1283
	hsa-miR-494	hsa-miR-182
	hsa-miR-510	hsa-miR-335
	hsa-miR-543	hsa-miR-384
	hsa-miR-569	hsa-miR-488
	hsa-miR-581	hsa-miR-622
	hsa-miR-654-3p	hsa-miR-659
	hsa-miR-1224-3p	hsa-miR-767-3p
	hsa-miR-140-3p	hsa-miR-942
	hsa-miR-194	hsa-miR-1236
	hsa-miR-486-3p	hsa-miR-1290
	hsa-miR-508-3p	hsa-miR-1304
	hsa-miR-518a-5p	hsa-miR-1324
	hsa-miR-527	hsa-miR-139-5p
	hsa-miR-556-5p	hsa-miR-338-3p
	hsa-miR-576-5p	hsa-miR-338-5p
	hsa-miR-587	hsa-miR-433
	hsa-miR-589	hsa-miR-510
	hsa-miR-600	hsa-miR-548m
	hsa-miR-671-5p	hsa-miR-561
	hsa-miR-766	hsa-miR-630
	hsa-miR-888	hsa-miR-654-3p
	hsa-miR-889	hsa-miR-663b
		hsa-miR-890
		hsa-miR-891b
		hsa-miR-1272
		hsa-miR-1287
		hsa-miR-188-3p
		hsa-miR-194
		hsa-miR-516b
		hsa-miR-543
		hsa-miR-548p
		hsa-miR-576-3p
		hsa-miR-582-3p
		hsa-miR-584
		hsa-miR-619
		hsa-miR-636
		hsa-miR-644
		hsa-miR-656
		hsa-miR-888
		hsa-miR-1233
		hsa-miR-1253
		hsa-miR-1257
		hsa-miR-217
		hsa-miR-330-3p
		hsa-miR-361-3p
		hsa-miR-370
		hsa-miR-548g
		hsa-miR-558
		hsa-miR-600
		hsa-miR-936
		hsa-miR-1205
		hsa-miR-1225-5p
		hsa-miR-1261
		hsa-miR-1265
		hsa-miR-1280
		hsa-miR-1322
		hsa-miR-146b-3p
		hsa-miR-192
		hsa-miR-215
		hsa-miR-377
		hsa-miR-562
		hsa-miR-567
		hsa-miR-580
		hsa-miR-589
		hsa-miR-625
		hsa-miR-637
		hsa-miR-643
		hsa-miR-1183
		hsa-miR-1206
		hsa-miR-1231
		hsa-miR-1248
		hsa-miR-1288
		hsa-miR-151-3p
		hsa-miR-183
		hsa-miR-31
		hsa-miR-337-3p
		hsa-miR-411
		hsa-miR-490-5p
		hsa-miR-496
		hsa-miR-507
		hsa-miR-526b
		hsa-miR-545
		hsa-miR-557
		hsa-miR-605
		hsa-miR-606
		hsa-miR-618
		hsa-miR-626
		hsa-miR-646
		hsa-miR-653
		hsa-miR-892a
