# Supplementary material for: Competing Endogenous RNA Regulatory Networks of hsa_circ_0126672 in Pathophysiology of Coronary Heart Disease
Source: Genes (Basel). 2023 Feb 22;14(3):550. doi: 10.3390/genes14030550 (PMC10047999; doi:10.3390/genes14030550)
Supplement: Supplementary file 1 [file genes-14-00550-s001.zip › Table S3.xlsx]

## Sheet: cDEGs
UP-REGULATED cDEGs			DOWN-REGULATED cDEGs					cDEGs
GENES	logFC		GENES	logFC				FAM153C
FAM153C	1.89036		FAM43A	-1.25762				EGR1
EGR1	1.87647		IL6R	-1.09001				CXCL2
CXCL2	1.78908		ZSWIM3	-0.93458				FAM153B
FAM153B	1.62654		TNFAIP6	-0.909709				PTGS2
PTGS2	1.58187		ZNF425	-0.891236				LATS1
LATS1	1.49303		FZD2	-0.88849				GOLGA8A
GOLGA8A	1.45086		LFNG	-0.866765				FOSB
FOSB	1.4281		TNFAIP1	-0.861939				CD69
CD69	1.36598		ZNF653	-0.781215				ZNF507
ZNF507	1.29237		PSPH	-0.775264				RBBP6
RBBP6	1.27688		SYNJ2	-0.720524				PNISR
PNISR	1.26199		FBXL18	-0.717946				CCNL1
CCNL1	1.23457		GPR18	-0.717923				C2CD3
C2CD3	1.19745		ZNF614	-0.70703				FAM156B
FAM156B	1.16151		TRIM15	-0.695817				BCL2A1
BCL2A1	1.12912		MEX3D	-0.692511				MDM4
MDM4	1.11094		ANKRD46	-0.690975				ABCD3
ABCD3	1.08956		SLAMF8	-0.682263				FEM1B
FEM1B	1.07017		KNOP1	-0.679131				EIF4G3
EIF4G3	1.06094		PRR5L	-0.676596				STAG3L2
STAG3L2	1.06051		IFI27	-0.671702				TREM1
TREM1	1.04614		KIR2DS2	-0.667729				RBM33
RBM33	1.02828		IL27RA	-0.666237				VEGFA
VEGFA	1.0266		PIP5K1A	-0.655023				SUGP2
SUGP2	1.02269		DENND2D	-0.651254				NFIL3
NFIL3	1.01145		KIR2DS4	-0.638879				TRA2B
TRA2B	1.00449		TOP2A	-0.638742				IRAK3
IRAK3	0.993414		ZFP64	-0.626678				BTG1
BTG1	0.981987		RAD54B	-0.621816				RAD23B
RAD23B	0.969984		NUP50	-0.611894				LUC7L
LUC7L	0.968402		ZNRD1	-0.599701				FAM156A
FAM156A	0.956695		MAP4K5	-0.581209				SPTBN1
SPTBN1	0.949873		HERC2	-0.57434				CDADC1
CDADC1	0.948883		CREB1	-0.570863				CIRBP
CIRBP	0.945595		C12orf29	-0.567117				PPP4R1L
PPP4R1L	0.944895		KLHL9	-0.552594				TTLL5
TTLL5	0.943805		HSPH1	-0.549962				OSM
OSM	0.943311		PDE4DIP	-0.549364				DDIT4
DDIT4	0.938262		KRR1	-0.533178				ACVR2A
ACVR2A	0.934028		L1TD1	-0.52111				MAFB
MAFB	0.931979		KCNE3	-0.516385				IPCEF1
IPCEF1	0.914048		ALDH4A1	-0.508271				PTPRJ
PTPRJ	0.910451		KLK12	-0.506445				ZMYM5
ZMYM5	0.905897		ZNF91	-0.504939				ATXN7L1
ATXN7L1	0.90327		USP9X	-0.502703				PRPF18
PRPF18	0.900434		MIS18A	-0.502114				ARID5B
ARID5B	0.877749		ZNF879	-0.495572				OTULIN
OTULIN	0.87452		FADD	-0.493128				ANGEL2
ANGEL2	0.872469		KIR2DS1	-0.470947				NACC2
NACC2	0.870326		SNAI3-AS1	-0.470681				CTSK
CTSK	0.857983		PURA	-0.469699				HNRNPU
HNRNPU	0.847451		GLUL	-0.466838				RMND5A
RMND5A	0.844549		ID3	-0.462842				SKP2
SKP2	0.841008		MBOAT2	-0.452909				ZMYND8
ZMYND8	0.838514		MRPS18B	-0.452861				ZMYM6
ZMYM6	0.823284		EDN3	-0.451237				INTS6L
INTS6L	0.82156		SSPN	-0.449311				ZNF638
ZNF638	0.820267		BYSL	-0.447159				CASP4
CASP4	0.81584		HIST1H4C	-0.446867				EDRF1
EDRF1	0.811599		TDP1	-0.440774				GABBR1
GABBR1	0.808919		SMCHD1	-0.4375				SON
SON	0.805609		MED21	-0.434012				GAB2
GAB2	0.799855		MMP9	-0.428191				CDC42
CDC42	0.794391		HACD3	-0.426351				RFX3
RFX3	0.78342		DEXI	-0.426068				ZNF512B
ZNF512B	0.779101		STAT4	-0.419367				HLA-DQB1
HLA-DQB1	0.773705		ZNF442	-0.417				SRRT
SRRT	0.767951		TEX10	-0.412078				IL11RA
IL11RA	0.759987		RITA1	-0.411899				WAC
WAC	0.758408		PPT2	-0.411613				RBM14
RBM14	0.756871		PML	-0.401043				GCNT2
GCNT2	0.754105		NAA30	-0.400738				H2AFV
H2AFV	0.748175		TCEB3	-0.397417				RBM39
RBM39	0.745738		DGAT2	-0.396808				VCAN
VCAN	0.732054		TXNDC15	-0.390794				RBM4
RBM4	0.727217		CANT1	-0.386904				C3orf38
C3orf38	0.712279		FPR2	-0.386515				ARHGEF9
ARHGEF9	0.710152		WDHD1	-0.385279				HNRNPA3
HNRNPA3	0.70727		CDKN2A	-0.378154				PLAG1
PLAG1	0.70109		TMCO3	-0.373213				MBD6
MBD6	0.69381		TRAPPC4	-0.367507				EIF4E
EIF4E	0.693383		BOLA1	-0.366624				BZW1
BZW1	0.691555		FAM212B	-0.360396				MGAT4A
MGAT4A	0.688841		IL13RA1	-0.353958				ZNF518A
ZNF518A	0.685774		IFNAR1	-0.352924				WDR33
WDR33	0.683827		REXO2	-0.351755				PLEKHM3
PLEKHM3	0.681278		PAQR8	-0.338416				TRIB1
TRIB1	0.678362		MUT	-0.322516				PHC3
PHC3	0.675621		PIGP	-0.322253				ARGLU1
ARGLU1	0.671101		LARP6	-0.314396				IL4R
IL4R	0.662026		TNFRSF10C	-0.311437				RNF217
RNF217	0.656233		ST6GAL1	-0.304981				ELK4
ELK4	0.651802		HOXA10	-0.301671				NCOA3
NCOA3	0.646256		HIST1H2AE	-0.301652				PTP4A1
PTP4A1	0.64548		GCOM1	-0.301236				RBM47
RBM47	0.644009		FAAP20	-0.300781				CBX4
CBX4	0.633569		RPS28	-0.293902				DCBLD1
DCBLD1	0.63302		HSPD1	-0.292324				FAM204A
FAM204A	0.626686		EED	-0.282845				ZXDC
ZXDC	0.623371		TINF2	-0.281427				UBE2J1
UBE2J1	0.621091		C16orf72	-0.278106				FCRL1
FCRL1	0.614575		HOXD9	-0.277668				RECK
RECK	0.609836		MINPP1	-0.276657				H3F3B
H3F3B	0.609549		POLR3K	-0.271024				PPFIA1
PPFIA1	0.607496		ZNF22	-0.270247				MSANTD2
MSANTD2	0.607119		FLT3LG	-0.268586				PLAUR
PLAUR	0.606029		TRIM39	-0.260735				ACPP
ACPP	0.603586		E2F6	-0.25724				CSGALNACT2
CSGALNACT2	0.600847		MMP25	-0.254282				ZNF252P
ZNF252P	0.600125		FUT9	-0.249838				MAP3K2
MAP3K2	0.599603		WDR1	-0.247716				WDR20
WDR20	0.598638		EPHB2	-0.247382				NRIP1
NRIP1	0.597058		CSRP1	-0.247367				GABARAPL1
GABARAPL1	0.583991		DOK3	-0.247254				PLGLB1
PLGLB1	0.583949		FGF3	-0.242806				ACSL1
ACSL1	0.579927		TRIM25	-0.242731				TMEM144
TMEM144	0.578608		PPIL2	-0.239701				CCL7
CCL7	0.577533		GCC2	-0.239535				SLC16A7
SLC16A7	0.576662		PROSC	-0.234694				PHC2
PHC2	0.576317		KCNJ15	-0.233572				COX11
COX11	0.574171		MEX3C	-0.231779				RUNX1
RUNX1	0.567334		ZBTB1	-0.225405				SRGAP2
SRGAP2	0.567236		CD79B	-0.21949				ARMC8
ARMC8	0.558963		TNRC18	-0.217755				TAGAP
TAGAP	0.553912		POU6F1	-0.216861				ASPH
ASPH	0.54558		THAP6	-0.214553				DISC1
DISC1	0.544276		PAPOLA	-0.211803				N4BP2L2
N4BP2L2	0.539366		RNF34	-0.207632				DNHD1
DNHD1	0.539014		MED17	-0.201621				FOXO1
FOXO1	0.537599		GIN1	-0.200215				FAM179B
FAM179B	0.537417		ABHD5	-0.199142				ENTPD1
ENTPD1	0.535754		CA4	-0.194469				RANBP9
RANBP9	0.535545		CETP	-0.190364				SLC7A6
SLC7A6	0.534238		ATP2B2	-0.188976				RNF19B
RNF19B	0.532557		MPZL1	-0.18178				FAM209A
FAM209A	0.530111		SLC1A7	-0.176062				SEC14L1
SEC14L1	0.526804		MCAM	-0.174229				CNTN1
CNTN1	0.526476		EXTL3	-0.173861				CAMK2D
CAMK2D	0.52012		CD40	-0.17299				MAN2A2
MAN2A2	0.518346		TP73	-0.17078				RPS6KA5
RPS6KA5	0.516442		CHORDC1	-0.167894				SLC39A6
SLC39A6	0.514001		NRXN2	-0.164832				ANKRD11
ANKRD11	0.512796		MGAM	-0.164461				THEM4
THEM4	0.51273		PTPRF	-0.163678				RBM14-RBM4
RBM14-RBM4	0.512573		SLC25A12	-0.160711				TTC17
TTC17	0.509982		PPID	-0.158306				BAIAP2
BAIAP2	0.508246		ABHD6	-0.15826				EZR
EZR	0.501279		GART	-0.156764				PRMT2
PRMT2	0.500048		MYBL1	-0.152004				AK2
STAT3	0.498117		H6PD	-0.151908				STAT3
OSER1	0.493479		MRPL35	-0.15042				OSER1
CHST11	0.487437		RAD1	-0.14238				CHST11
DUSP1	0.486741		GPAM	-0.137635				DUSP1
HIF1A	0.485706		JAK3	-0.135767				HIF1A
PPP1R2	0.485638		FAM214B	-0.135608				PPP1R2
HSPA9	0.484002		IGHM	-0.135477				HSPA9
RNF138	0.475168		CNOT6L	-0.135255				RNF138
SEC61A2	0.474103		ZBTB3	-0.132161				SEC61A2
ALG10	0.473246		ORC5	-0.128637				ALG10
PBX2	0.459939		UGGT2	-0.12454				PBX2
ZNF516	0.456937		SEC22A	-0.122387				ZNF516
NIPAL2	0.456623		CD46	-0.121117				NIPAL2
IDS	0.455146		SKAP2	-0.120921				IDS
OGDH	0.452237		TMCC3	-0.119088				OGDH
RUFY3	0.451901		TMEM50B	-0.117924				RUFY3
RLIM	0.439465		BBC3	-0.112988				RLIM
LILRB3	0.435584		GIMAP1	-0.112164				LILRB3
ANKRD6	0.433744		DYRK2	-0.103043				ANKRD6
PXN	0.43091		NOV	-0.099972				PXN
KIZ	0.425905		UTP14C	-0.097271				KIZ
SLC11A1	0.424273		AQP9	-0.0934447				SLC11A1
AGK	0.423786		FOXO3	-0.0933263				AGK
ATF6B	0.422169		ZCCHC10	-0.0927689				ATF6B
BRWD1	0.421776		MAP1LC3A	-0.0917165				BRWD1
CCSER2	0.421439		G3BP1	-0.090743				CCSER2
PPP4R2	0.417406		POLDIP3	-0.0899289				PPP4R2
RNF38	0.416525		GTDC1	-0.0861795				RNF38
MGA	0.415419		HIST1H4I	-0.0861224				MGA
DNAJB1	0.413483		OPA3	-0.0831179				DNAJB1
KPNA4	0.408625		ACSM3	-0.0821892				KPNA4
KMT5B	0.408367		ABHD2	-0.081202				KMT5B
TIA1	0.40407		RIOK2	-0.0753159				TIA1
CCDC88C	0.40022		MAPK1IP1L	-0.0723613				CCDC88C
SYF2	0.388504		HIST3H2A	-0.0609092				SYF2
STX11	0.387418		AKIRIN2	-0.0584243				STX11
ATF7	0.385821		NRP2	-0.058086				ATF7
ELK3	0.384935		CYP4F2	-0.0557289				ELK3
KDM6A	0.382149		APTX	-0.055462				KDM6A
PBRM1	0.380313		METTL2B	-0.0543657				PBRM1
CYTIP	0.37998		MTHFD2L	-0.0542657				CYTIP
ELL	0.379848		SARDH	-0.0525883				ELL
RNF13	0.377058		PPAT	-0.0517102				RNF13
KLF9	0.374546		AKIP1	-0.0497747				KLF9
IL18RAP	0.367765		ZC3H6	-0.0475573				IL18RAP
ETF1	0.36533		TLR8	-0.0438286				ETF1
MSRA	0.363699		ARHGAP33	-0.0430611				MSRA
MMAB	0.36268		APOC2	-0.0366882				MMAB
NFYC	0.36159		MACROD2	-0.0349308				NFYC
MTERF4	0.356235		ACSL3	-0.0336928				MTERF4
SNX10	0.355125		NAPEPLD	-0.0322858				SNX10
CDKL3	0.351799		ZNF260	-0.0322388				CDKL3
STRBP	0.350566		ARL1	-0.0300512				STRBP
RBFOX2	0.349873		GLS	-0.0281362				RBFOX2
ZBTB24	0.349871		DSC2	-0.0263047				ZBTB24
USB1	0.346853		BRI3	-0.0222597				USB1
HIST1H2BN	0.343315		MSRB3	-0.0221143				HIST1H2BN
SLC2A3	0.341436		FOXP2	-0.0209005				SLC2A3
RAB2A	0.338009		LIN7A	-0.0177068				RAB2A
HDAC5	0.33217		ZNF202	-0.0158066				HDAC5
GABRQ	0.331994		AZI2	-0.0143791				GABRQ
DIRC2	0.330458		RABGAP1L	-0.0130612				DIRC2
EFHD2	0.328474		GIT2	-0.0121691				EFHD2
ZNF680	0.32789		MRPS14	-0.0120213				ZNF680
LUC7L3	0.322063		ZDHHC18	-0.0113405				LUC7L3
FCGR2A	0.321213		HERC4	-0.0106579				FCGR2A
API5	0.316529		C19orf25	-0.00833557				API5
NAA40	0.311661		KLK3	-0.0063797				NAA40
PURB	0.309648							PURB
CHD9	0.305308							CHD9
ALG10B	0.299739							ALG10B
CBX5	0.298635							CBX5
FOXP4	0.293638							FOXP4
FUBP1	0.291032							FUBP1
SOCS1	0.290081							SOCS1
ZNF346	0.289444							ZNF346
WNK2	0.288084							WNK2
MAPK14	0.283987							MAPK14
TCP11L2	0.282987							TCP11L2
PIK3IP1	0.28193							PIK3IP1
EIF5	0.28163							EIF5
ZBTB41	0.27931							ZBTB41
DIDO1	0.278662							DIDO1
PRKACB	0.275733							PRKACB
MXD1	0.273256							MXD1
PGAP1	0.270141							PGAP1
KCNK7	0.270026							KCNK7
HIST2H4B	0.268752							HIST2H4B
NCF4	0.267591							NCF4
AGO3	0.266935							AGO3
DENND3	0.260438							DENND3
EIF5B	0.257061							EIF5B
ELF1	0.256836							ELF1
FAM134B	0.252629							FAM134B
CLEC7A	0.251654							CLEC7A
TM7SF2	0.245654							TM7SF2
RRN3	0.244734							RRN3
UQCC1	0.242955							UQCC1
HIST1H2AD	0.241867							HIST1H2AD
CCPG1	0.241549							CCPG1
HIST1H3D	0.2392							HIST1H3D
CDK5RAP3	0.234178							CDK5RAP3
RASGRP1	0.233699							RASGRP1
GALNT3	0.231326							GALNT3
HNRNPA1L2	0.229978							HNRNPA1L2
C11orf1	0.229278							C11orf1
THADA	0.228642							THADA
GORAB	0.225649							GORAB
MBOAT7	0.224435							MBOAT7
ZNF268	0.219938							ZNF268
EGR4	0.216495							EGR4
SLK	0.212005							SLK
TBCK	0.210109							TBCK
BICD1	0.209502							BICD1
PDE4B	0.209393							PDE4B
NBPF14	0.209167							NBPF14
HSPA13	0.208704							HSPA13
PPHLN1	0.202394							PPHLN1
HAUS6	0.201624							HAUS6
B4GALT1	0.20077							B4GALT1
ATXN1	0.199935							ATXN1
GRK6	0.199434							GRK6
ORC6	0.198466							ORC6
PBX3	0.194991							PBX3
WDFY3	0.190679							WDFY3
SLC7A6OS	0.184485							SLC7A6OS
ZNF226	0.182156							ZNF226
RPRD1A	0.168449							RPRD1A
CSTF3	0.165759							CSTF3
THBD	0.16532							THBD
IL6ST	0.161875							IL6ST
AMMECR1L	0.160157							AMMECR1L
MBNL2	0.158161							MBNL2
SYT17	0.157567							SYT17
PSMA5	0.157301							PSMA5
CAPRIN1	0.154012							CAPRIN1
HAUS3	0.152384							HAUS3
KLF3	0.151459							KLF3
NAMPT	0.147936							NAMPT
TAF9B	0.14517							TAF9B
TPD52	0.140294							TPD52
B3GNT7	0.13183							B3GNT7
FAM117B	0.127411							FAM117B
TMEM88	0.122738							TMEM88
FOXN3	0.121705							FOXN3
TRIM4	0.120053							TRIM4
TCF7	0.117161							TCF7
ZNF544	0.113664							ZNF544
SNX5	0.112996							SNX5
DAPK2	0.109458							DAPK2
TRAF3IP2	0.108254							TRAF3IP2
MDM2	0.108229							MDM2
MREG	0.107138							MREG
MRPL50	0.106024							MRPL50
GMNN	0.105008							GMNN
SYNCRIP	0.103611							SYNCRIP
ZNF562	0.102184							ZNF562
SLC6A6	0.102057							SLC6A6
TP53I11	0.100455							TP53I11
SART3	0.0970501							SART3
PLGLB2	0.0961494							PLGLB2
GK	0.0915181							GK
TBC1D32	0.0903114							TBC1D32
ANKRD13C	0.0875548							ANKRD13C
RECQL5	0.0873667							RECQL5
ZNF235	0.0813602							ZNF235
ITGAV	0.0789658							ITGAV
PPIA	0.0772411							PPIA
HADH	0.0735816							HADH
ARL4A	0.071824							ARL4A
STX7	0.0674007							STX7
PDLIM5	0.0655567							PDLIM5
CD59	0.0610464							CD59
PNPLA2	0.0584522							PNPLA2
USP14	0.0569646							USP14
CEP57	0.0546092							CEP57
PLCB2	0.0514721							PLCB2
MED19	0.0492934							MED19
NUDCD1	0.0491512							NUDCD1
ZNF148	0.0456603							ZNF148
MTHFR	0.0403075							MTHFR
TMED7-TICAM2	0.0393713							TMED7-TICAM2
ABHD10	0.0368313							ABHD10
MTAP	0.0366987							MTAP
NGEF	0.0353473							NGEF
PLD1	0.0349075							PLD1
CEP41	0.0336564							CEP41
BBS10	0.0325825							BBS10
SIRT5	0.0258132							SIRT5
TFEC	0.0214192							TFEC
IL1R2	0.0205922							IL1R2
C12orf65	0.0127219							C12orf65
WNT3A	0.00792027							WNT3A
ERLIN1	0.00770863							ERLIN1
HFE	0.00671793							HFE
EPM2A	0.005962							EPM2A
ZMYM4	0.00582593							ZMYM4
TMEM127	0.0052634							TMEM127
RAD50	0.0046134							RAD50
RHD	0.00437079							RHD
GNA11	0.00140853							GNA11
								FAM43A
								IL6R
								ZSWIM3
								TNFAIP6
								ZNF425
								FZD2
								LFNG
								TNFAIP1
								ZNF653
								PSPH
								SYNJ2
								FBXL18
								GPR18
								ZNF614
								TRIM15
								MEX3D
								ANKRD46
								SLAMF8
								KNOP1
								PRR5L
								IFI27
								KIR2DS2
								IL27RA
								PIP5K1A
								DENND2D
								KIR2DS4
								TOP2A
								ZFP64
								RAD54B
								NUP50
								ZNRD1
								MAP4K5
								HERC2
								CREB1
								C12orf29
								KLHL9
								HSPH1
								PDE4DIP
								KRR1
								L1TD1
								KCNE3
								ALDH4A1
								KLK12
								ZNF91
								USP9X
								MIS18A
								ZNF879
								FADD
								KIR2DS1
								SNAI3-AS1
								PURA
								GLUL
								ID3
								MBOAT2
								MRPS18B
								EDN3
								SSPN
								BYSL
								HIST1H4C
								TDP1
								SMCHD1
								MED21
								MMP9
								HACD3
								DEXI
								STAT4
								ZNF442
								TEX10
								RITA1
								PPT2
								PML
								NAA30
								TCEB3
								DGAT2
								TXNDC15
								CANT1
								FPR2
								WDHD1
								CDKN2A
								TMCO3
								TRAPPC4
								BOLA1
								FAM212B
								IL13RA1
								IFNAR1
								REXO2
								PAQR8
								MUT
								PIGP
								LARP6
								TNFRSF10C
								ST6GAL1
								HOXA10
								HIST1H2AE
								GCOM1
								FAAP20
								RPS28
								HSPD1
								EED
								TINF2
								C16orf72
								HOXD9
								MINPP1
								POLR3K
								ZNF22
								FLT3LG
								TRIM39
								E2F6
								MMP25
								FUT9
								WDR1
								EPHB2
								CSRP1
								DOK3
								FGF3
								TRIM25
								PPIL2
								GCC2
								PROSC
								KCNJ15
								MEX3C
								ZBTB1
								CD79B
								TNRC18
								POU6F1
								THAP6
								PAPOLA
								RNF34
								MED17
								GIN1
								ABHD5
								CA4
								CETP
								ATP2B2
								MPZL1
								SLC1A7
								MCAM
								EXTL3
								CD40
								TP73
								CHORDC1
								NRXN2
								MGAM
								PTPRF
								SLC25A12
								PPID
								ABHD6
								GART
								MYBL1
								H6PD
								MRPL35
								RAD1
								GPAM
								JAK3
								FAM214B
								IGHM
								CNOT6L
								ZBTB3
								ORC5
								UGGT2
								SEC22A
								CD46
								SKAP2
								TMCC3
								TMEM50B
								BBC3
								GIMAP1
								DYRK2
								NOV
								UTP14C
								AQP9
								FOXO3
								ZCCHC10
								MAP1LC3A
								G3BP1
								POLDIP3
								GTDC1
								HIST1H4I
								OPA3
								ACSM3
								ABHD2
								RIOK2
								MAPK1IP1L
								HIST3H2A
								AKIRIN2
								NRP2
								CYP4F2
								APTX
								METTL2B
								MTHFD2L
								SARDH
								PPAT
								AKIP1
								ZC3H6
								TLR8
								ARHGAP33
								APOC2
								MACROD2
								ACSL3
								NAPEPLD
								ZNF260
								ARL1
								GLS
								DSC2
								BRI3
								MSRB3
								FOXP2
								LIN7A
								ZNF202
								AZI2
								RABGAP1L
								GIT2
								MRPS14
								ZDHHC18
								HERC4
								C19orf25
								KLK3
