# Supplementary material for: Competing Endogenous RNA Regulatory Networks of hsa_circ_0126672 in Pathophysiology of Coronary Heart Disease
Source: Genes (Basel). 2023 Feb 22;14(3):550. doi: 10.3390/genes14030550 (PMC10047999; doi:10.3390/genes14030550)
Supplement: Supplementary file 1 [file genes-14-00550-s001.zip › Table S4.xlsx]

## Sheet: miR-DEGs
miR-548c-3p	miR-1252-5p	miR-1252-3p	miR-1253-3p	miR_186-5p	hsa-miR-1827	hsa-miR-520g	hsa-miR-520h	miR-21-5p	hsa-miR-1200	hsa-miR-513a-3p	hsa-miR-1299	hsa-miR-944	hsa-miR-1305	hsa-miR-495-3p	hsa-miR-579-3p	hsa-miR-145	hsa-miR-7-5p	hsa-miR-203a-3p	miR-625-5p	miR-766-3p
RNF38	ABCD3	AK2	ATF6B	RAB2A	MSRB3	RRN3	RRN3	ABCD3	BBC3	RNF38	RAB2A	GALNT3	MTHFD2L	MTHFD2L	ACSL3	G3BP1	RAB2A	RRN3	PAPOLA	WNK2
SLC7A6	ABHD2	ALG10B	RNF38	GALNT3	MREG	RAB2A	RAB2A	SLC7A6	MTHFR	G3BP1	MBNL2	PLCB2	GALNT3	G3BP1	RNF217	ATXN7L1	MTHFD2L	RNF38	MSRB3	GCC2
G3BP1	ANKRD13C	ANGEL2	ATXN7L1	CHD9	BBC3	G3BP1	G3BP1	RMND5A	TRA2B	PAPOLA	TIA1	CHD9	CHORDC1	SLK	RFX3	BTG1	G3BP1	MBNL2	GIMAP1	SKP2
GALNT3	ARGLU1	ASPH	SLK	PAPOLA	RPS6KA5	CHD9	CHD9	ARL1	RBM4	RPS6KA5	CHD9	MREG	PAPOLA	EIF4G3	THADA	GCC2	GALNT3	TMCC3	ATF7	SLC2A3
CHORDC1	ARID5B	ATXN1	ACSL3	SLK	SLK	GK	GK	CBX4	PAQR8	SLK	MSRB3	GK	MSRB3	ANKRD6	FAM204A	RFX3	TAF9B	CHD9	TP73	WDR20
PAPOLA	C2CD3	B4GALT1	TMEM127	TMCO3	WNT3A	ARL4A	ARL4A	RASGRP1	NRIP1	EED	DNAJB1	SLK	SLK	RNF217	PLD1	CAMK2D	RPS6KA5	PAPOLA	RUNX1	RUNX1
MREG	CAMK2D	BICD1	SLC1A7	RNF217	ZC3H6	SLK	SLK	MAP3K2	H3F3B	TMCO3	RPS6KA5	TMEM127	RNF217	GCC2	FUBP1	KDM6A	HERC2	RPS6KA5	DYRK2	ZC3H6
RPS6KA5	CAPRIN1	BRWD1	SLC16A7	GCC2	RAD1	EIF4G3	EIF4G3	PLAG1	KDM6A	ARHGEF9	CSGALNACT2	CSGALNACT2	RFX3	EZR	GORAB	WDR20	TMCO3	HERC2	OPA3	NCOA3
ARL4A	CBX5	CAMK2D	BTG1	RFX3	PTGS2	WDR1	WDR1	LATS1	ATF7	RAD23B	RBM33	SLC16A7	FUBP1	POLDIP3	ACVR2A	ACVR2A	USP14	TMEM127	SKAP2	MAPK14
SLK	CCPG1	CREB1	H3F3B	ABHD2	PPID	SLC2A3	SLC2A3	SKP2	DYRK2	GIMAP1	RAD23B	RAD23B	ACVR2A	FUBP1	KLHL9	TFEC	RNF217	BTG1	ZC3H6	IFNAR1
TRA2B	CCSER2	DAPK2	ATF7	SEC14L1	NAA40	ABHD2	ABHD2	RECK	ACVR2A	RNF217	WDR1	ZNF148	IDS	GORAB	OPA3	PXN	RFX3	ZNF148	PHC2	KNOP1
C2CD3	CD59	DYRK2	PLD1	FAM204A	MAPK1IP1L	DIDO1	DIDO1	PRR5L	KLHL9	GCC2	SKP2	WDR1	TFEC	ZC3H6	IDS	ZNF516	ABHD2	RNF217	SLAMF8	MAP4K5
RNF217	CNTN1	ENTPD1	TFEC	WDR20	KPNA4	RUNX1	RUNX1	EPM2A	DISC1	RFX3	PHC3	RNF217	RAD54B	NFYC	ZC3H6	ZMYM5	SEC14L1	PHC3	MPZL1	MAPK1IP1L
RFX3	COX11	EPM2A	CSRP1	ACVR2A	FOXP2	USP9X	USP9X	MED21	TFEC	KCNE3	FEM1B	RFX3	PLEKHM3	TNRC18	DISC1	BZW1	POLDIP3	RNF34	IL13RA1	ELK4
ABHD2	CSTF3	ERLIN1	RAD1	IDS	ALG10B	OPA3	OPA3	DSC2	NCOA3	KDM6A	SLC6A6	PHC3	SLC7A6OS	ATP2B2	TFEC	SRGAP2	ZNF425	FEM1B	AK2	KIR2DS4
SLC6A6	DISC1	FUT9	BICD1	ZC3H6	RBM14	TAGAP	TAGAP	PBRM1	PXN	WDR20	CHST11	SNX10	ZCCHC10	ZMYM5	PRKACB	MPZL1	SKAP2	EDRF1	NIPAL2	CD59
SEC14L1	ELK4	GALNT3	SYNJ2	DISC1	MDM2	NCOA3	NCOA3	ACVR2A	ANKRD46	ACVR2A	B4GALT1	UTP14C	ZBTB41	PLEKHM3	KLF9	GABARAPL1	IDS	SPTBN1	NAA40	MDM2
CHST11	ENTPD1	GART	SLAMF8	TFEC	CREB1	ATP2B2	ATP2B2	TAGAP	ATP2B2	KLHL9	NRP2	DYRK2	FOXO1	ELF1	ELK4	FOXO1	NCOA3	PAQR8	PPT2	MAP3K2
SPTBN1	ERLIN1	GCOM1	MPZL1	NCOA3	CLEC7A	ITGAV	ITGAV	IL6R	ZNF516	SKAP2	PRMT2	OPA3	ELK4	SMCHD1	PNISR	NAA40	RAD1	FAM204A	KPNA4	CLEC7A
H3F3B	FCRL1	GIMAP1	MTERF4	OSER1	AMMECR1L	SRGAP2	SRGAP2	PURB	PIP5K1A	IDS	KDM6A	SKAP2	FOXP2	GCNT2	KPNA4	PBX3	ZMYM5	KDM6A	FOXP2	ZNF544
KDM6A	FUT9	GK	NUP50	RAD54B	TP53I11	PLEKHM3	PLEKHM3	ZNF680	PTGS2	DISC1	ACVR2A	ASPH	ALG10B	VEGFA	FOXP2	ELK4	IL13RA1	PLD1	ABHD5	ZNF346
EZR	GAB2	GLUL	ELK4	IL13RA1	GPAM	IFNAR1	IFNAR1	ANKRD46	APTX	RAD54B	DISC1	IDS	FOXN3	ZBTB41	ABHD5	CCNL1	PTGS2	NFIL3	TRIM4	SOCS1
WDR20	GLUL	HSPA9	API5	VEGFA	RBFOX2	NAA40	NAA40	ST6GAL1	PPIA	IFNAR1	STAT3	ZC3H6	MDM2	FOXO1	RMND5A	WDR33	ELF1	MMAB	EFHD2	PDE4DIP
GORAB	H6PD	IRAK3	CAPRIN1	ZBTB41	ENTPD1	ELK4	ELK4	GCNT2	ZBTB41	PTGS2	LIN7A	TFEC	PGAP1	NAA40	ALG10B	EIF5	VEGFA	DNHD1	ZBTB1	ENTPD1
RBBP6	HNRNPA3	LIN7A	RPRD1A	NAA40	ATXN1	ETF1	ETF1	FOXO3	ZXDC	UBE2J1	AGK	ITGAV	RIOK2	PSMA5	NAMPT	CAPRIN1	FOXO1	ACVR2A	CNTN1	SART3
SKAP2	HOXA10	MBNL2	TOP2A	MAPK1IP1L	ZBTB3	ZBTB24	ZBTB24	CD69	TINF2	ELF1	UBE2J1	BICD1	CCPG1	ELK4	WDFY3	MDM2	PSMA5	PXN	GCOM1	RABGAP1L
IDS	HSPH1	MDM4	PPIL2	ELK4	FAM117B	TNFAIP1	TNFAIP1	ZBTB41	RECQL5	PRKACB	VEGFA	IFNAR1	CNTN1	PNISR	CREB1	PURA	MAPK1IP1L	RAD1	RPRD1A	ZBTB3
ZC3H6	KIR2DS4	MMAB	ACSL1	FOXP2	ELK3	EIF4E	EIF4E	NIPAL2	PPT2	THEM4	AK2	PTGS2	IPCEF1	CCSER2	RIOK2	RPRD1A	ELK4	ATP2B2	WDHD1	CBX5
TFEC	KPNA4	NCOA3	STRBP	EIF4E	TTLL5	ZBTB1	ZBTB1	HNRNPU	RMND5A	ZBTB41	GAB2	STX7	ERLIN1	RMND5A	CNTN1	RBM47	PNISR	GOLGA8A	RBFOX2	FBXL18
NCOA3	LIN7A	NFYC	IL6ST	ABHD5	NRXN2	MAP3K2	MAP3K2	PDLIM5	FOXO1	FOXO1	PPIA	ZNF507	ALG10B	GCOM1	MED21	CCSER2	LIN7A	PURB	KLK3
RAD1	MAP3K2	OTULIN	RAD50	EIF5B	PSPH	KMT5B	KMT5B	KLF3	ELK4	ETF1	PRKACB	MAFB	CBX4	MINPP1	ERLIN1	EIF4E	ZNF442	ATXN1	MBOAT2
RAD54B	MAP4K5	PDLIM5	USB1	ALG10B	TRAF3IP2	CNTN1	CNTN1	LILRB3	TDP1	WDR33	VEGFA	PDE4DIP	MDM2	ZMYM4	PDE4B	ABHD5	AGK	PTPRJ	BRWD1
PLEKHM3	MDM2	PGAP1	MGAT4A	API5	MAN2A2	LATS1	LATS1	CAPRIN1	MYBL1	MED17	ZBTB41	PURB	CXCL2	VCAN	NAA30	NAMPT	PTGS2	MXD1	MDM4
PTGS2	MDM4	PHC3	PDE4B	UGGT2	RHD	GLUL	GLUL	MGA	KPNA4	CAPRIN1	TINF2	PPP4R2	ZNF268	GLS	PPP4R2	FOXN3	ZNF614	TTC17	PSPH
OSM	MGAT4A	PNISR	ENTPD1	TRIM4	SLC16A7	ZNF346	ZNF346	MAP3K2	NAMPT	RBM14	RNF138	ATXN1	PGAP1	ENTPD1	ZNF512B	WDR33	ZCCHC10	CBX5	PIK3IP1
UBE2J1	MSRB3	PRKACB	ATXN1	PGAP1	CSTF3	C16orf72	C16orf72	KMT5B	WDR33	ZNF268	MAPK1IP1L	SSPN	SIRT5	PPP4R2	ALG10	WDFY3	GABARAPL1	DEXI	APLNR
ELF1	MTERF4	PSMA5	COX11	GCOM1	NACC2	HIF1A	HIF1A	CREB1	MDM2	CYP4F2	PBX3	PTPRJ	PURA	SSPN	RLIM	PTPRF	VEGFA	MDM4
ZCCHC10	N4BP2L2	RASGRP1	RUFY3	MINPP1	TP73	MGAT4A	MGAT4A	FUT9	ZNF268	PGAP1	ELK4	OTULIN	CREB1	RABGAP1L	CNOT6L	CXCL2	GART	RPS6KB1
SMCHD1	NACC2	RFX3	ST6GAL1	SYNCRIP	PPHLN1	LUC7L3	LUC7L3	CNTN1	PGAP1	MAP3K2	PNISR	MXD1	GCOM1	RBM39	RPS6KB1	PGAP1	GPR18	NOS1
MEX3D	PDE4B	RNF38	FAM117B	TBC1D32	ZNF516	ATXN1	ATXN1	AMMECR1L	CREB1	H6PD	ABCD3	AZI2	RPRD1A	RANBP9		PURA	NIPAL2	APLNR
PRKACB	PGAP1	SART3	MED19	RBFOX2	MCAM	SART3	SART3	IPCEF1	CCPG1	GCOM1	MYBL1	FAM117B	RBFOX2	RRN3		CREB1	SLC11A1	GNB4
VEGFA	PPP1R2	SLC16A7	TRIM25	LUC7L3	ZNF260	MXD1	MXD1	TMED7-TICAM2	IPCEF1	IL6ST	CCSER2	SEC61A2	ZNF507	TIA1		GCOM1	ELK4
ZBTB41	PRKACB	SNX5	GIT2	PURB	MBD6	SLC25A12	SLC25A12	RBFOX2	SYF2	TRIM39	EIF4E	MACROD2	PURB	GK		ZNF544	ZBTB24
ZXDC	PTP4A1	STRBP		PPP4R2	FUT9	RUFY3	RUFY3	PDE4B	ZNF507	RBFOX2+K18	RMND5A	BRWD1	PTPRJ	CSGALNACT2		TMEM50B	MYBL1
FOXO1	RAD1	TBCK		OTULIN	H6PD	PTP4A1	PTP4A1	STAT3	GLS	CEP41	ALG10B	MBNL2	MACROD2	SLC16A7		SYNCRIP	HSPA13
NAA40	RFX3	TFEC		MXD1	ZNF346	CBX5	CBX5	CEP41	PURB	PURB	FOXN3	ATXN7L1	EPHB2	BTG1		MED21	EIF4E
MAPK1IP1L	RMND5A	THAP6		RUFY3	PPIL2	SEC61A2	SEC61A2	ENTPD1	PPP4R2	OTULIN	MED17	TIA1	RANBP9	RBM4		TBC1D32	ALG10B
ELK4	SEC14L1	TMEM144		FAM117B	MGAT4A	THAP6	THAP6	EPHB2	AZI2	MXD1	MGA	ARL1	BAIAP2	PHC3		ZNF507	WDR33
ZBTB24	SLC7A6	TRIM25		HNRNPU	NAA30	CEP57	CEP57	PBX2	RUFY3	RLIM	ZBTB1	CSGALNACT2	PDLIM5	FEM1B		RABGAP1L	WDFY3
PNISR	THEM4	VEGFA		ZNF235	HSPH1	EPHB2	EPHB2	BRWD1	RANBP9	HOXD9	PGAP1	RHD	BRWD1	CAMK2D		RUFY3	API5
ABCD3	TIA1	WDFY3		PDLIM5	CEP41	BRWD1	BRWD1	KLF3	BRWD1	FOXO3	MAP3K2	BTG1	ZNF22	ARMC8		FAM117B	EIF5
MYBL1	TMEM127	WDHD1		PSPH	E2F6				ZNF22	TTLL5	CREB1	PHC3	KLF3	BZW1		MACROD2	TRIM4
CCSER2	TRA2B	WDR20		MBNL2	RLIM				KLF3	NUDCD1	FUT9	FEM1B	MBNL2	PIP5K1A		PDLIM5	MBD6
KPNA4	TRIM4	ZBTB1		TIA1	CBX5				NOS1	PDLIM5	RIOK2	NRIP1	ATXN7L1	CDC42		BRWD1	PGAP1
EIF4E	UQCC1	ZBTB41		ARL1	FBXL18				SLC16A7	BRWD1	CCPG1	PRMT2	RBM33	NAPEPLD		KLF3	MAP3K2
ABHD5	USP14	ZMYM4		ZNF148	ZMYM6				BTG1		CNTN1	ARID5B	CSTF3	NUP50		MBNL2	CREB1
RMND5A	USP9X	ZNF148		PHC3	MDM4				ZNF148		LATS1	ARMC8	PHC3	MAP4K5		ATXN7L1	FUT9
EIF5B	WAC	ZNF507		ARMC8					PHC3		GCOM1	C12orf29	NACC2	TNFAIP1		SLC16A7	CLEC7A
ALG10B	WDR33	ZNF91		RUNX1					FEM1B		RECK	DYRK2	ARMC8	HSPA13		MIS18A	SYNCRIP
NAMPT	ZNF516	ZXDC		C12orf29					NRIP1		IL6ST	THBD	PBRM1	CD59		PHC3	RBM47
FOXN3	ZNF544			ASPH					NACC2		GTDC1	CDADC1	DYRK2	EIF5		FEM1B	ACSL1
WDFY3				SRGAP2					ARMC8		MED21	PPHLN1	PPHLN1	ZBTB1		ARID5B	STRBP
API5				LIN7A					DSC2		GPAM	BZW1	AKIP1	MAP3K2		DSC2	PRPF18
MDM2				NAPEPLD					C12orf29		MGAT4A	ZNF518A	ANKRD46	FUT9		RUNX1	HIF1A
PTPRF				CD46					PBRM1		ZNF507	SRGAP2	BZW1	HADH		SNX10	ZNF507
PLGLB2				AK2					USP9X		MAFB	LIN7A	HOXA10	STRBP		C12orf29	NAA30
PGAP1				RNF138					ASPH		PPAT	AGK	ZNF518A	IL6ST		PBRM1	ZMYM4
PURA				GAB2					ZNF516		GLS	NAPEPLD	LIN7A	GTDC1		DYRK2	HFE
CREB1				MAP4K5					ITGAV		ANGEL2	RNF138	STAT3	TMED7-TICAM2		ASPH	VCAN
RIOK2				TPD52					ZNF518A		PURB	PPP1R2	AGK	MGAT4A		PPHLN1	GLS
CCPG1				MAP3K2					LIN7A		ZNF680	CD59	DUSP1	ANGEL2		ANKRD46	ENTPD1
CNTN1				FUT9					NAPEPLD		SSPN	CAPRIN1	STX7	PPFIA1		ZNF516	PURB
MINPP1				LATS1					CD46		COX11	ZBTB1	CDC42	HNRNPA3		TLR8	ZNF680
IPCEF1				IL6ST					AK2		OTULIN	MAP3K2	NUP50	TTC17		BZW1	TBCK
ZNF544				HIF1A					RNF138		PTP4A1	ANKRD13C	RNF138	FOXO3		ZNF518A	PTP4A1
TMEM50B				TMED7-TICAM2					ZNF260		TREM1	FUT9	MAP4K5	MBOAT2		LIN7A	RLIM
EXTL3				MGAT4A					ETF1		ZMYM6	RBM47	ETF1	STAT3		DUSP1	DEXI
TBC1D32				NAA30					PPP1R2		MBOAT2	STRBP	PPP1R2			STX7	MEX3C
GPAM				CEP41					ZBTB1		PDLIM5	WDHD1	HSPA13			NAPEPLD	KCNJ15
H2AFV				ZNF680					MAP3K2		BRWD1	HIF1A	DDIT4			CD46	CEP57
ABHD10				CBX5					FUT9			MGAT4A	MGA			MRPL50	GIT2
PLGLB1				WAC					RECK			NAA30	MAP3K2			GART	DENND2D
ENTPD1				MBOAT2					IL6ST			CEP41	ANKRD13C			TINF2	BRWD1
PURB				CNOT6L					KRR1			ZNF680	PLAG1			NUP50	GNAQ
PPP4R2				RPS6KB1					TMEM144			CIRBP	LATS1			RNF138	SOCS2
ZNF512B				GNB4					PPAT			SLC25A12	PPIL2			MAP4K5
ATXN1				GNA11					ANGEL2			PTP4A1	GIN1			TPD52
SSPN									MMP25			FOXO3	MGAT4A			MGAM
PTPRJ									TBCK			THAP6	NAA30			PPP1R2
RABGAP1L									PTP4A1			C3orf38	ZFP64			HSPA13
MXD1									CEP57			MDM4	MSRA			DDIT4
ZBTB3									C3orf38			CNOT6L	TBCK			CCNL1
FAM117B									ABHD6				PTP4A1			MBD6
ZNF91									WAC				RLIM			CAPRIN1
ELK3									ZNF562				CBX5			MAP3K2
HNRNPU									MBOAT2				FOXO3			ANKRD13C
RANBP9									MDM4				MEX3C			KMT5B
ZNF235									CNOT6L				ZNF638			FUT9
PDLIM5																PLAG1
BRWD1																LATS1
AGO3																GLUL
ZNF22																STRBP
PSPH																IL6ST
KLF3																GTDC1
TRAF3IP2																HIF1A
MBNL2																MGAT4A
ATXN7L1																NAA30
ID3																ZNF680
TIA1																HNRNPA3
MRPS14																SART3
RHD																PTP4A1
SLC16A7																RLIM
RBM33																CBX5
BTG1																CD69
ZNF148																MEX3C
AKIRIN2																CNOT6L
SKP2																SLC39A6
PHC3																ZNF638
FEM1B																RPS6KB1
CAMK2D																GNAQ
NRIP1																NOS1
PRMT2																SOCS2
NACC2
ARMC8
BBS10
CCL7
DSC2
RUNX1
SNX10
PBRM1
USP9X
DYRK2
ASPH
PPHLN1
ANKRD46
ITGAV
ZNF518A
SRGAP2
LIN7A
SYNJ2
STX11
STX7
IRAK3
NAPEPLD
CD46
GART
LARP6
NUP50
RNF138
ZNF260
ETF1
PPP1R2
CCNL1
EIF5
ZBTB1
MAP3K2
ANKRD13C
KMT5B
FUT9
PLAG1
GLUL
TOP2A
RECK
IL6ST
PRPF18
WDHD1
HIF1A
TMED7-TICAM2
MGAT4A
NAA30
PPAT
HSPH1
CEP41
CCDC88C
ANGEL2
JAK3
HNRNPA3
COX11
GMNN
ALG10
PTP4A1
RLIM
CBX5
FBXL18
RNF13
MEX3C
THAP6
CEP57
NUDCD1
MBOAT2
MDM4
CNOT6L
ZNF638
