# Supplementary material for: Competing Endogenous RNA Regulatory Networks of hsa_circ_0126672 in Pathophysiology of Coronary Heart Disease
Source: Genes (Basel). 2023 Feb 22;14(3):550. doi: 10.3390/genes14030550 (PMC10047999; doi:10.3390/genes14030550)
Supplement: Supplementary file 1 [file genes-14-00550-s001.zip › Table S5_A.xlsx]

## Sheet: 548c
Term	Count	%	PValue	Genes	List Total	Pop Hits	Pop Total	Fold Enrichment	Bonferroni	Benjamini	FDR
negative regulation of transcription, DNA-templated	17	8.80829	7.37906e-05	CBX5, PRMT2, GMNN, RFX3, FOXN3, FOXO1, ELK3, RUNX1, PURA, ZNF91, RPS6KA5, ATXN1, NACC2, MDM2, RLIM, ID3, ZNF148	177	499	16792	3.23205	0.0804117	0.0838261	0.0837523
protein complex assembly	8	4.14508	0.000220247	SLC7A6, GMNN, MDM2, RANBP9, MDM4, LIN7A, ZNF148, SKAP2	177	116	16792	6.54276	0.221377	0.1251	0.12499
positive regulation of gene expression	11	5.69948	0.000452159	AGO3, PLAG1, NCOA3, MDM2, CNTN1, HNRNPU, CD46, EZR, HIF1A, KDM6A, VEGFA	177	262	16792	3.98309	0.401764	0.14419	0.144064
transcription, DNA-templated	37	19.171	0.000507713	ZNF512B, PLAG1, ZBTB24, ZNF518A, ZNF22, HIF1A, FOXO1, ZBTB41, ZBTB3, RAD54B, ELK4, PURB, PURA, ATXN1, NACC2, ZXDC, NRIP1, KMT5B, ZNF544, CCNL1, AKIRIN2, PBRM1, CNOT6L, ZNF260, NCOA3, RFX3, PPHLN1, FOXN3, KLF3, ZNF91, ZNF638, TFEC, RLIM, ID3, MXD1, BRWD1, ZNF235	177	1955	16792	1.79549	0.438368	0.14419	0.144064
positive regulation of transcription, DNA-templated	15	7.77202	0.00107806	MAP3K2, PRMT2, NCOA3, RFX3, FOXN3, HIF1A, FOXO1, ELK3, RUNX1, ELF1, CREB1, ASPH, ZXDC, NRIP1, MYBL1	177	515	16792	2.76321	0.70634	0.244935	0.244719
positive regulation of transcription from RNA polymerase II promoter	21	10.8808	0.00333408	TOP2A, AKIRIN2, PLAG1, NCOA3, OSM, RFX3, HIF1A, FOXO1, ELK3, RUNX1, VEGFA, ELF1, RPS6KA5, CREB1, HSPH1, CCPG1, NRIP1, NAMPT, CCNL1, ZNF148, MYBL1	177	981	16792	2.03086	0.977491	0.631253	0.630697
lactation	4	2.07254	0.00962986	CREB1, PPAT, HIF1A, VEGFA	177	42	16792	9.03524	0.999983	1	1
negative regulation of T cell receptor signaling pathway	3	1.5544	0.0133971	ELF1, PTPRJ, EZR	177	17	16792	16.7418	1	1	1
regulation of transcription, DNA-templated	26	13.4715	0.0140893	ZNF512B, BTG1, ZBTB24, RNF38, ZNF22, HIF1A, ZBTB41, ZBTB3, RAD54B, RPS6KA5, KMT5B, ZNF544, MYBL1, PBRM1, CNOT6L, ZNF260, NCOA3, RFX3, PPHLN1, KLF3, ZNF91, CREB1, ZNF638, TFEC, RLIM, ZNF235	177	1504	16792	1.64004	1	1	1
cellular response to hypoxia	5	2.59067	0.0183739	MDM2, MDM4, PTGS2, HIF1A, VEGFA	177	96	16792	4.94115	1	1	1
negative regulation of transcription from RNA polymerase II promoter	15	7.77202	0.0194485	AKIRIN2, USP9X, ZBTB1, FOXO1, VEGFA, ELK4, PURB, NRIP1, MDM2, RLIM, ID3, MDM4, EZR, MXD1, ZNF148	177	720	16792	1.97646	1	1	1
protein methylation	3	1.5544	0.0239217	BTG1, PRMT2, ETF1	177	23	16792	12.3744	1	1	1
positive regulation of smooth muscle cell proliferation	4	2.07254	0.0250462	CAMK2D, NAMPT, SKP2, PTGS2	177	60	16792	6.32467	1	1	1
positive regulation of cell proliferation	11	5.69948	0.0252549	AKIRIN2, PURA, CNOT6L, CCPG1, NACC2, NAMPT, OSM, MDM2, ITGAV, IL6ST, VEGFA	177	466	16792	2.23942	1	1	1
positive regulation of vascular endothelial growth factor production	3	1.5544	0.0322971	IL6ST, PTGS2, HIF1A	177	27	16792	10.5411	1	1	1
cellular response to dexamethasone stimulus	3	1.5544	0.0368545	HNRNPU, EIF4E, FOXO1	177	29	16792	9.81414	1	1	1
positive regulation of transcription from RNA polymerase II promoter in response to hypoxia	2	1.03627	0.0412738	HIF1A, VEGFA	177	4	16792	47.435	1	1	1
negative regulation of p38MAPK cascade	2	1.03627	0.0412738	HSPH1, EZR	177	4	16792	47.435	1	1	1
oncostatin-M-mediated signaling pathway	2	1.03627	0.0412738	OSM, IL6ST	177	4	16792	47.435	1	1	1
regulation of cellular response to heat	4	2.07254	0.0441594	CAMK2D, HSPH1, NUP50, CHORDC1	177	75	16792	5.05974	1	1	1
circadian rhythm	4	2.07254	0.0441594	CREB1, NAMPT, NRIP1, ID3	177	75	16792	5.05974	1	1	1
positive regulation of protein localization to early endosome	2	1.03627	0.0513248	EZR, VEGFA	177	5	16792	37.948	1	1	1
purine nucleobase biosynthetic process	2	1.03627	0.0513248	PPAT, GART	177	5	16792	37.948	1	1	1
multicellular organism growth	4	2.07254	0.0517617	H3F3B, PLAG1, RBBP6, KDM6A	177	80	16792	4.7435	1	1	1
positive regulation of multicellular organism growth	3	1.5544	0.0518642	CREB1, GPAM, EZR	177	35	16792	8.13172	1	1	1
positive regulation of tyrosine phosphorylation of Stat3 protein	3	1.5544	0.060053	OSM, IL6ST, VEGFA	177	38	16792	7.48974	1	1	1
blood vessel development	3	1.5544	0.060053	MDM2, ITGAV, FOXO1	177	38	16792	7.48974	1	1	1
positive regulation of transforming growth factor beta production	2	1.03627	0.061271	CD46, PTGS2	177	6	16792	31.6234	1	1	1
mRNA destabilization	2	1.03627	0.061271	CNOT6L, MEX3D	177	6	16792	31.6234	1	1	1
regulation of cell communication by electrical coupling	2	1.03627	0.061271	CAMK2D, ASPH	177	6	16792	31.6234	1	1	1
'de novo' IMP biosynthetic process	2	1.03627	0.061271	PPAT, GART	177	6	16792	31.6234	1	1	1
phospholipid biosynthetic process	3	1.5544	0.0657414	GPAM, MBOAT2, ABHD5	177	40	16792	7.11525	1	1	1
cellular response to DNA damage stimulus	6	3.10881	0.0681269	TOP2A, DYRK2, ZBTB1, RAD1, RBBP6, FOXO1	177	208	16792	2.73664	1	1	1
nicotinamide metabolic process	2	1.03627	0.0711135	NAMPT, PTGS2	177	7	16792	27.1057	1	1	1
positive regulation of cell migration involved in sprouting angiogenesis	2	1.03627	0.0711135	PTGS2, VEGFA	177	7	16792	27.1057	1	1	1
embryo implantation	3	1.5544	0.0716018	H3F3B, PTGS2, RECK	177	42	16792	6.77643	1	1	1
positive regulation of cell adhesion	3	1.5544	0.0745934	PTPRJ, ITGAV, VEGFA	177	43	16792	6.61884	1	1	1
regulation of protein localization to plasma membrane	2	1.03627	0.0808534	STX7, SPTBN1	177	8	16792	23.7175	1	1	1
cell growth involved in cardiac muscle cell development	2	1.03627	0.0808534	CAMK2D, PDLIM5	177	8	16792	23.7175	1	1	1
gland morphogenesis	2	1.03627	0.0808534	PLAG1, EZR	177	8	16792	23.7175	1	1	1
negative regulation of thymocyte apoptotic process	2	1.03627	0.0808534	HIF1A, JAK3	177	8	16792	23.7175	1	1	1
RNA processing	4	2.07254	0.0818841	ATXN1, HNRNPU, CCNL1, LARP6	177	97	16792	3.91217	1	1	1
axon guidance	5	2.59067	0.0863068	RPS6KA5, CREB1, RANBP9, EZR, SPTBN1	177	159	16792	2.98334	1	1	1
cellular response to starvation	3	1.5544	0.0869426	GLUL, DSC2, FOXO1	177	47	16792	6.05554	1	1	1
cellular protein complex localization	2	1.03627	0.0904917	NACC2, EZR	177	9	16792	21.0822	1	1	1
cell proliferation	8	4.14508	0.0909326	PURB, H3F3B, OSM, MDM4, SRGAP2, MXD1, SKP2, GLUL	177	366	16792	2.07366	1	1	1
G1/S transition of mitotic cell cycle	4	2.07254	0.0919078	CAMK2D, PPAT, SKP2, EIF4E	177	102	16792	3.72039	1	1	1

## Sheet: miR-7
Category		Term	Count	%	PValue	Genes	List Total	Pop Hits	Pop Total	Fold Enrichment	Bonferroni	Benjamini	FDR
GOTERM_BP_DIRECT	GO:0006351	transcription, DNA-templated	26	21.6667	0.000721587	PLAG1, ZNF518A, HIF1A, BZW1, FOXO1, ELK4, PURA, ZNF507, ZMYM5, KMT5B, ZNF425, ZNF544, CCNL1, PBRM1, ZNF680, CNOT6L, NCOA3, RFX3, ARID5B, PPHLN1, FOXN3, KLF3, MED21, ZNF638, RLIM, BRWD1	111	1955	16792	2.0119	0.443931	0.358861	0.358861
GOTERM_BP_DIRECT	GO:0071549	cellular response to dexamethasone stimulus	4	3.33333	0.000882808	RPS6KB1, DDIT4, EIF4E, FOXO1	111	29	16792	20.8661	0.512293	0.358861	0.358861
GOTERM_BP_DIRECT	GO:0045893	positive regulation of transcription, DNA-templated	11	9.16667	0.00203993	MAP3K2, ELF1, CREB1, ASPH, NCOA3, ZNF516, RFX3, FOXN3, HIF1A, FOXO1, RUNX1	111	515	16792	3.23121	0.809891	0.552822	0.552822
GOTERM_BP_DIRECT	GO:0045892	negative regulation of transcription, DNA-templated	10	8.33333	0.0055046	PURA, RPS6KA5, CBX5, RLIM, RFX3, ARID5B, ZNF425, FOXN3, FOXO1, RUNX1	111	499	16792	3.03165	0.988752	1	1
GOTERM_BP_DIRECT	GO:0017148	negative regulation of translation	4	3.33333	0.00649789	PURA, SYNCRIP, CAPRIN1, EIF4E	111	58	16792	10.4331	0.995009	1	1
GOTERM_BP_DIRECT	GO:0060612	adipose tissue development	3	2.5	0.011563	NAMPT, ZNF516, ARID5B	111	25	16792	18.1535	0.999922	1	1
GOTERM_BP_DIRECT	GO:0045944	positive regulation of transcription from RNA polymerase II promoter	14	11.6667	0.011816	PLAG1, NCOA3, RFX3, HIF1A, FOXO1, RUNX1, VEGFA, ELF1, RPS6KA5, CREB1, MED21, NAMPT, TAF9B, CCNL1	111	981	16792	2.15893	0.999936	1	1
GOTERM_BP_DIRECT	GO:0010575	positive regulation of vascular endothelial growth factor production	3	2.5	0.0134143	IL6ST, PTGS2, HIF1A	111	27	16792	16.8088	0.999983	1	1
GOTERM_BP_DIRECT	GO:0061419	positive regulation of transcription from RNA polymerase II promoter in response to hypoxia	2	1.66667	0.0259489	HIF1A, VEGFA	111	4	16792	75.6396	1	1	1
GOTERM_BP_DIRECT	GO:0007595	lactation	3	2.5	0.030883	CREB1, HIF1A, VEGFA	111	42	16792	10.8057	1	1	1
GOTERM_BP_DIRECT	GO:0006355	regulation of transcription, DNA-templated	17	14.1667	0.0357877	PBRM1, ZNF680, CNOT6L, NCOA3, RFX3, PPHLN1, KLF3, HIF1A, BZW1, RPS6KA5, CREB1, ZNF507, ZNF638, RLIM, KMT5B, ZNF425, ZNF544	111	1504	16792	1.70994	1	1	1
GOTERM_BP_DIRECT	GO:0009267	cellular response to starvation	3	2.5	0.0379672	GLUL, DSC2, FOXO1	111	47	16792	9.65612	1	1	1
GOTERM_BP_DIRECT	GO:0071636	positive regulation of transforming growth factor beta production	2	1.66667	0.038672	CD46, PTGS2	111	6	16792	50.4264	1	1	1
GOTERM_BP_DIRECT	GO:0006769	nicotinamide metabolic process	2	1.66667	0.0449717	NAMPT, PTGS2	111	7	16792	43.2227	1	1	1
GOTERM_BP_DIRECT	GO:0090050	positive regulation of cell migration involved in sprouting angiogenesis	2	1.66667	0.0449717	PTGS2, VEGFA	111	7	16792	43.2227	1	1	1
GOTERM_BP_DIRECT	GO:0016032	viral process	6	5	0.0468425	SYNCRIP, CREB1, CBX5, NUP50, IL6ST, EIF4E	111	299	16792	3.0357	1	1	1
GOTERM_BP_DIRECT	GO:0006974	cellular response to DNA damage stimulus	5	4.16667	0.0479128	HERC2, DYRK2, RAD1, MACROD2, FOXO1	111	208	16792	3.63652	1	1	1
GOTERM_BP_DIRECT	GO:0048661	positive regulation of smooth muscle cell proliferation	3	2.5	0.0588739	RPS6KB1, NAMPT, PTGS2	111	60	16792	7.56396	1	1	1
GOTERM_BP_DIRECT	GO:0033762	response to glucagon	2	1.66667	0.0636262	CREB1, RPS6KB1	111	10	16792	30.2559	1	1	1
GOTERM_BP_DIRECT	GO:0008593	regulation of Notch signaling pathway	2	1.66667	0.0636262	CD46, IL6ST	111	10	16792	30.2559	1	1	1
GOTERM_BP_DIRECT	GO:0051384	response to glucocorticoid	3	2.5	0.067759	RPS6KB1, DUSP1, PTGS2	111	65	16792	6.98212	1	1	1
GOTERM_BP_DIRECT	GO:0006357	regulation of transcription from RNA polymerase II promoter	7	5.83333	0.0698631	PURA, CREB1, MED21, ZMYM5, ZNF518A, BRWD1, VEGFA	111	441	16792	2.40126	1	1	1
GOTERM_BP_DIRECT	GO:0071260	cellular response to mechanical stimulus	3	2.5	0.0789602	MAP3K2, TLR8, PTGS2	111	71	16792	6.39208	1	1	1
GOTERM_BP_DIRECT	GO:0006468	protein phosphorylation	7	5.83333	0.0791889	LATS1, MAP3K2, RPS6KA5, CREB1, DYRK2, RPS6KB1, MAP4K5	111	456	16792	2.32227	1	1	1
GOTERM_BP_DIRECT	GO:0090305	nucleic acid phosphodiester bond hydrolysis	3	2.5	0.0867261	PGAP1, G3BP1, RAD1	111	75	16792	6.05117	1	1	1
GOTERM_BP_DIRECT	GO:0071425	hematopoietic stem cell proliferation	2	1.66667	0.0879384	SART3, RUNX1	111	14	16792	21.6113	1	1	1
GOTERM_BP_DIRECT	GO:0090090	negative regulation of canonical Wnt signaling pathway	4	3.33333	0.0916785	PSMA5, LATS1, G3BP1, FOXO1	111	163	16792	3.71237	1	1	1
GOTERM_BP_DIRECT	GO:0010628	positive regulation of gene expression	5	4.16667	0.093462	PLAG1, NCOA3, CD46, HIF1A, VEGFA	111	262	16792	2.88701	1	1	1
GOTERM_BP_DIRECT	GO:0032793	positive regulation of CREB transcription factor activity	2	1.66667	0.0939181	RPS6KA5, VEGFA	111	15	16792	20.1706	1	1	1
GOTERM_BP_DIRECT	GO:0030949	positive regulation of vascular endothelial growth factor receptor signaling pathway	2	1.66667	0.0998589	HIF1A, VEGFA	111	16	16792	18.9099	1	1	1

## Sheet: miR-186
Category		Term	Count	%	PValue	Genes	List Total	Pop Hits	Pop Total	Fold Enrichment	Bonferroni	Benjamini	FDR
GOTERM_BP_DIRECT	GO:0002052	positive regulation of neuroblast proliferation	3	3.52941	0.00393033	DISC1, HIF1A, VEGFA	80	20	16792	31.485	0.900119	1	1
GOTERM_BP_DIRECT	GO:0008380	RNA splicing	5	5.88235	0.00778891	SYNCRIP, MBNL2, RBFOX2, PPP4R2, LUC7L3	80	166	16792	6.32229	0.989687	1	1
GOTERM_BP_DIRECT	GO:0071549	cellular response to dexamethasone stimulus	3	3.52941	0.00817189	RPS6KB1, HNRNPU, EIF4E	80	29	16792	21.7138	0.991772	1	1
GOTERM_BP_DIRECT	GO:0061419	positive regulation of transcription from RNA polymerase II promoter in response to hypoxia	2	2.35294	0.0186878	HIF1A, VEGFA	80	4	16792	104.95	0.999984	1	1
GOTERM_BP_DIRECT	GO:0070934	CRD-mediated mRNA stabilization	2	2.35294	0.0233056	SYNCRIP, HNRNPU	80	5	16792	83.96	0.999999	1	1
GOTERM_BP_DIRECT	GO:0017148	negative regulation of translation	3	3.52941	0.0304825	SYNCRIP, TIA1, EIF4E	80	58	16792	10.8569	1	1	1
GOTERM_BP_DIRECT	GO:0045893	positive regulation of transcription, DNA-templated	7	8.23529	0.0342459	MAP3K2, ASPH, NCOA3, WAC, RFX3, HIF1A, RUNX1	80	515	16792	2.85301	1	1	1
GOTERM_BP_DIRECT	GO:0010628	positive regulation of gene expression	5	5.88235	0.0350299	NCOA3, HNRNPU, CD46, HIF1A, VEGFA	80	262	16792	4.00573	1	1	1
GOTERM_BP_DIRECT	GO:0008593	regulation of Notch signaling pathway	2	2.35294	0.0460747	CD46, IL6ST	80	10	16792	41.98	1	1	1
GOTERM_BP_DIRECT	GO:0034067	protein localization to Golgi apparatus	2	2.35294	0.0505652	ARL1, GCC2	80	11	16792	38.1636	1	1	1
GOTERM_BP_DIRECT	GO:0006397	mRNA processing	4	4.70588	0.0523018	MBNL2, RBFOX2, CNOT6L, PPP4R2	80	179	16792	4.6905	1	1	1
GOTERM_BP_DIRECT	GO:0008543	fibroblast growth factor receptor signaling pathway	3	3.52941	0.0570012	TIA1, RBFOX2, GALNT3	80	82	16792	7.67927	1	1	1
GOTERM_BP_DIRECT	GO:0031929	TOR signaling	2	2.35294	0.063912	RPS6KB1, DISC1	80	14	16792	29.9857	1	1	1
GOTERM_BP_DIRECT	GO:0006351	transcription, DNA-templated	15	17.6471	0.0709747	ZNF680, CNOT6L, CHD9, NCOA3, RFX3, HIF1A, FOXP2, ZBTB41, RAD54B, ELK4, PURB, TFEC, WAC, MXD1, ZNF235	80	1955	16792	1.61049	1	1	1
GOTERM_BP_DIRECT	GO:0030949	positive regulation of vascular endothelial growth factor receptor signaling pathway	2	2.35294	0.0727067	HIF1A, VEGFA	80	16	16792	26.2375	1	1	1
GOTERM_BP_DIRECT	GO:0000082	G1/S transition of mitotic cell cycle	3	3.52941	0.0833201	LATS1, RPS6KB1, EIF4E	80	102	16792	6.17353	1	1	1
GOTERM_BP_DIRECT	GO:0045892	negative regulation of transcription, DNA-templated	6	7.05882	0.0859074	RBFOX2, CBX5, RFX3, ZNF148, FOXP2, RUNX1	80	499	16792	2.52385	1	1	1
GOTERM_BP_DIRECT	GO:0090316	positive regulation of intracellular protein transport	2	2.35294	0.0986043	ASPH, RUFY3	80	22	16792	19.0818	1	1	1
GOTERM_BP_DIRECT	GO:0071542	dopaminergic neuron differentiation	2	2.35294	0.0986043	HIF1A, VEGFA	80	22	16792	19.0818	1	1	1
GOTERM_BP_DIRECT	GO:0006486	protein glycosylation	3	3.52941	0.0990928	FUT9, UGGT2, ALG10B	80	113	16792	5.57257	1	1	1

## Sheet: miR-21-5p
Category	Term	Count	%	PValue	Genes	List Total	Pop Hits	Pop Total	Fold Enrichment	Bonferroni	Benjamini	FDR
GOTERM_BP_DIRECT	GO:0006351~transcription, DNA-templated	13	26.5306	0.00528924	PBRM1, ZNF680, CBX4, PLAG1, MGA, STAT3, PBX2, KLF3, ZBTB41, PURB, MED21, KMT5B, BRWD1	47	1955	16792	2.37575	0.886317	1	1
GOTERM_BP_DIRECT	GO:0007399~nervous system development	5	10.2041	0.00776176	EPM2A, RBFOX2, FUT9, STAT3, EPHB2	47	287	16792	6.22433	0.959023	1	1
GOTERM_BP_DIRECT	GO:0070102~interleukin-6-mediated signaling pathway	2	4.08163	0.0243919	STAT3, IL6R	47	9	16792	79.3948	0.99996	1	1
GOTERM_BP_DIRECT	GO:0006357~regulation of transcription from RNA polymerase II promoter	5	10.2041	0.0321746	CREB1, MED21, STAT3, FOXO3, BRWD1	47	441	16792	4.05076	0.999998	1	1
GOTERM_BP_DIRECT	GO:0010628~positive regulation of gene expression	4	8.16327	0.0348444	PLAG1, STAT3, CNTN1, HNRNPU	47	262	16792	5.4546	1	1	1
GOTERM_BP_DIRECT	GO:0006486~protein glycosylation	3	6.12245	0.0383347	ST6GAL1, FUT9, GCNT2	47	113	16792	9.48522	1	1	1
GOTERM_BP_DIRECT	GO:0001934~positive regulation of protein phosphorylation	3	6.12245	0.0473221	PRR5L, RASGRP1, ACVR2A	47	127	16792	8.4396	1	1	1
GOTERM_BP_DIRECT	GO:0045944~positive regulation of transcription from RNA polymerase II promoter	7	14.2857	0.0499628	CREB1, PLAG1, MED21, STAT3, PBX2, FOXO3, ACVR2A	47	981	16792	2.54937	1	1	1
GOTERM_BP_DIRECT	GO:0000086~G2/M transition of mitotic cell cycle	3	6.12245	0.0541669	LATS1, CEP41, SKP2	47	137	16792	7.82358	1	1	1
GOTERM_BP_DIRECT	GO:0045648~positive regulation of erythrocyte differentiation	2	4.08163	0.0637577	FOXO3, ACVR2A	47	24	16792	29.773	1	1	1
GOTERM_BP_DIRECT	GO:0007568~aging	3	6.12245	0.0750096	CREB1, STAT3, FOXO3	47	165	16792	6.49594	1	1	1
GOTERM_BP_DIRECT	GO:1990090~cellular response to nerve growth factor stimulus	2	4.08163	0.0815925	CREB1, FOXO3	47	31	16792	23.0501	1	1	1
GOTERM_BP_DIRECT	GO:0042517~positive regulation of tyrosine phosphorylation of Stat3 protein	2	4.08163	0.0990948	STAT3, IL6R	47	38	16792	18.804	1	1	1

## Sheet: miR-513
Category		Term	Count	%	PValue	Genes	List Total	Pop Hits	Pop Total	Fold Enrichment	Bonferroni	Benjamini	FDR
GOTERM_BP_DIRECT	GO:0045893	positive regulation of transcription, DNA-templated	12	12.2449	0.000140681	MAP3K2, ELF1, CREB1, ASPH, ZNF516, NRIP1, WAC, RFX3, NOS1, MYBL1, FOXO1, IFNAR1	95	515	16792	4.11863	0.0909801	0.0953816	0.0953816
GOTERM_BP_DIRECT	GO:0006461	protein complex	6	6.12245	0.000485405	MDM2, RANBP9, MDM4, LIN7A, ZNF148, SKAP2	95	116	16792	9.14265	0.28049	0.164552	0.164552
GOTERM_BP_DIRECT	GO:0008284	positive regulation of cell proliferation	9	9.18367	0.0045914	CNOT6L, CCPG1, SYF2, NACC2, NAMPT, MDM2, ITGAV, IL6ST, ZNF268	95	466	16792	3.41378	0.955849	0.935078	0.935078
GOTERM_BP_DIRECT	GO:0071157	negative regulation of cell cycle arrest	3	3.06122	0.00551668	MDM2, MDM4, ZNF268	95	20	16792	26.5137	0.976498	0.935078	0.935078
GOTERM_BP_DIRECT	GO:0000122	negative regulation of transcription from RNA polymerase II promoter	11	11.2245	0.00695375	ELK4, PURB, EED, USP9X, NRIP1, MDM2, ZBTB1, MDM4, ZNF148, ZNF268, FOXO1	95	720	16792	2.70047	0.991183	0.942928	0.942928
GOTERM_BP_DIRECT	GO:0045944	positive regulation of transcription from RNA polymerase II promoter	13	13.2653	0.00847914	RFX3, FOXO1, ACVR2A, ELF1, RPS6KA5, CREB1, CCPG1, NRIP1, NAMPT, NOS1, ZNF148, ZNF268, MYBL1	95	981	16792	2.34236	0.996891	0.958143	0.958143
GOTERM_BP_DIRECT	GO:0006351	transcription, DNA-templated	20	20.4082	0.0111758	ZNF562, PBRM1, CNOT6L, EED, ZNF260, RFX3, ZNF518A, ZNF22, KLF3, FOXO1, ZBTB41, RAD54B, ELK4, PURB, ZNF507, NACC2, NRIP1, WAC, BRWD1, ZNF268	95	1955	16792	1.80826	0.999509	1	1
GOTERM_BP_DIRECT	GO:0016567	protein ubiquitination	7	7.14286	0.0154549	KLHL9, FEM1B, RNF138, RNF38, MDM2, MDM4, UBE2J1	95	359	16792	3.44653	0.999974	1	1
GOTERM_BP_DIRECT	GO:0006543	glutamine catabolic process	2	2.04082	0.0167009	PPAT, GLS	95	3	16792	117.839	0.999989	1	1
GOTERM_BP_DIRECT	GO:0001568	blood vessel development	3	3.06122	0.0191245	MDM2, ITGAV, FOXO1	95	38	16792	13.9546	0.999998	1	1
GOTERM_BP_DIRECT	GO:0006355	regulation of transcription, DNA-templated	16	16.3265	0.0196075	ZNF562, PBRM1, BTG1, CNOT6L, ZNF260, RNF38, RFX3, ZNF22, KLF3, ZBTB41, RAD54B, RPS6KA5, CREB1, ZNF507, ZNF268, MYBL1	95	1504	16792	1.8804	0.999999	1	1
GOTERM_BP_DIRECT	GO:0008285	negative regulation of cell proliferation	7	7.14286	0.0237524	PBRM1, BTG1, NACC2, MDM4, PTGS2, ZNF268, SKAP2	95	396	16792	3.12451	1	1	1
GOTERM_BP_DIRECT	GO:0071636	positive regulation of transforming growth factor beta production	2	2.04082	0.0331257	CD46, PTGS2	95	6	16792	58.9193	1	1	1
GOTERM_BP_DIRECT	GO:0006769	nicotinamide metabolic process	2	2.04082	0.0385401	NAMPT, PTGS2	95	7	16792	50.5023	1	1	1
GOTERM_BP_DIRECT	GO:0006977	DNA damage response, signal transduction by p53 class mediator resulting in cell cycle arrest	3	3.06122	0.0472009	CNOT6L, MDM2, MDM4	95	62	16792	8.5528	1	1	1
GOTERM_BP_DIRECT	GO:0032436	positive regulation of proteasomal ubiquitin-dependent protein catabolic process	3	3.06122	0.0499635	RNF138, RNF217, MDM2	95	64	16792	8.28553	1	1	1
GOTERM_BP_DIRECT	GO:0008593	regulation of Notch signaling pathway	2	2.04082	0.054604	CD46, IL6ST	95	10	16792	35.3516	1	1	1
GOTERM_BP_DIRECT	GO:0045892	negative regulation of transcription, DNA-templated	7	7.14286	0.0611123	RPS6KA5, EED, NACC2, MDM2, RFX3, ZNF148, FOXO1	95	499	16792	2.47957	1	1	1
GOTERM_BP_DIRECT	GO:0046889	positive regulation of lipid biosynthetic process	2	2.04082	0.0651654	CREB1, ABHD6	95	12	16792	29.4596	1	1	1
GOTERM_BP_DIRECT	GO:0090305	nucleic acid phosphodiester bond hydrolysis	3	3.06122	0.0661369	PGAP1, TDP1, G3BP1	95	75	16792	7.07032	1	1	1
GOTERM_BP_DIRECT	GO:0007623	circadian rhythm	3	3.06122	0.0661369	CREB1, NAMPT, NRIP1	95	75	16792	7.07032	1	1	1
GOTERM_BP_DIRECT	GO:0034453	microtubule anchoring	2	2.04082	0.0704023	CEP57, GCC2	95	13	16792	27.1935	1	1	1
GOTERM_BP_DIRECT	GO:0051926	negative regulation of calcium ion transport	2	2.04082	0.0704023	NOS1, PTGS2	95	13	16792	27.1935	1	1	1
GOTERM_BP_DIRECT	GO:0009395	phospholipid catabolic process	2	2.04082	0.0756101	NAPEPLD, ABHD6	95	14	16792	25.2511	1	1	1
GOTERM_BP_DIRECT	GO:0030335	positive regulation of cell migration	4	4.08163	0.0843673	PTP4A1, RUFY3, ITGAV, ZNF268	95	184	16792	3.84256	1	1	1
GOTERM_BP_DIRECT	GO:0043065	positive regulation of apoptotic process	5	5.10204	0.0878173	ARHGEF9, CREB1, PTGS2, ZNF268, FOXO1	95	300	16792	2.94596	1	1	1
GOTERM_BP_DIRECT	GO:0048568	embryonic organ development	2	2.04082	0.091061	SYF2, RAD23B	95	17	16792	20.795	1	1	1
GOTERM_BP_DIRECT	GO:0035066	positive regulation of histone acetylation	2	2.04082	0.0961544	RPS6KA5, NOS1	95	18	16792	19.6398	1	1	1

## Sheet: miR-944
Category		Term	Count	%	PValue	Genes	List Total	Pop Hits	Pop Total	Fold Enrichment	Bonferroni	Benjamini	FDR
GOTERM_BP_DIRECT	GO:0045893	positive regulation of transcription, DNA-templated	8	10	0.00806066	MAP3K2, CREB1, ASPH, RFX3, FOXN3, MYBL1, MED17, IFNAR1	76	515	16792	3.43219	0.992823	1	1
GOTERM_BP_DIRECT	GO:0007585	respiratory gaseous exchange	3	3.75	0.0100679	MAFB, PBX3, COX11	76	34	16792	19.4954	0.997914	1	1
GOTERM_BP_DIRECT	GO:0006543	glutamine catabolic process	2	2.5	0.0133403	PPAT, GLS	76	3	16792	147.298	0.999723	1	1
GOTERM_BP_DIRECT	GO:0006357	regulation of transcription from RNA polymerase II promoter	7	8.75	0.0139102	CREB1, MAFB, MED21, ZMYM6, BRWD1, MED17, VEGFA	76	441	16792	3.5071	0.999805	1	1
GOTERM_BP_DIRECT	GO:0007595	lactation	3	3.75	0.0151011	CREB1, PPAT, VEGFA	76	42	16792	15.782	0.999907	1	1
GOTERM_BP_DIRECT	GO:0019827	stem cell population maintenance	3	3.75	0.020999	MED21, EIF4E, MED17	76	50	16792	13.2568	0.999998	1	1
GOTERM_BP_DIRECT	GO:0045944	positive regulation of transcription from RNA polymerase II promoter	10	12.5	0.0302147	CREB1, MAFB, CCPG1, MED21, PBX3, RFX3, ZNF148, MYBL1, MED17, VEGFA	76	981	16792	2.25227	1	1	1
GOTERM_BP_DIRECT	GO:0090050	positive regulation of cell migration involved in sprouting angiogenesis	2	2.5	0.0308545	PTGS2, VEGFA	76	7	16792	63.1278	1	1	1
GOTERM_BP_DIRECT	GO:0005975	carbohydrate metabolic process	4	5	0.0429295	GK, GALNT3, FUT9, MGAT4A	76	174	16792	5.07925	1	1	1
GOTERM_BP_DIRECT	GO:0006468	protein phosphorylation	6	7.5	0.0530887	LATS1, MAP3K2, CREB1, DYRK2, RIOK2, PRKACB	76	456	16792	2.9072	1	1	1
GOTERM_BP_DIRECT	GO:0002087	regulation of respiratory gaseous exchange by neurological system process	2	2.5	0.0565522	PBX3, GLS	76	13	16792	33.9919	1	1	1
GOTERM_BP_DIRECT	GO:0000082	G1/S transition of mitotic cell cycle	3	3.75	0.076206	LATS1, PPAT, EIF4E	76	102	16792	6.49845	1	1	1

## Sheet: miR-579
Category		Term	Count	%	PValue	Genes	List Total	Pop Hits	Pop Total	Fold Enrichment	Bonferroni	Benjamini	FDR
GOTERM_BP_DIRECT	GO:0008654	phospholipid biosynthetic process	3	3.94737	0.0114136	PIP5K1A, MBOAT2, ABHD5	69	40	16792	18.2522	0.998146	1	1
GOTERM_BP_DIRECT	GO:0060501	positive regulation of epithelial cell proliferation involved in lung morphogenesis	2	2.63158	0.0280097	CDC42, FOXP2	69	7	16792	69.5321	1	1	1
GOTERM_BP_DIRECT	GO:0007623	circadian rhythm	3	3.94737	0.0370975	CREB1, NAMPT, KLF9	69	75	16792	9.73449	1	1	1
GOTERM_BP_DIRECT	GO:0006468	protein phosphorylation	6	7.89474	0.0372882	MAP3K2, CAMK2D, CREB1, RIOK2, MAP4K5, PRKACB	69	456	16792	3.20214	1	1	1
GOTERM_BP_DIRECT	GO:0007596	blood coagulation	4	5.26316	0.0386128	CDC42, ENTPD1, CD59, PRKACB	69	184	16792	5.29049	1	1	1
GOTERM_BP_DIRECT	GO:0090630	activation of GTPase activity	3	3.94737	0.0407675	RABGAP1L, EIF5, PIP5K1A	69	79	16792	9.24161	1	1	1
GOTERM_BP_DIRECT	GO:0030207	chondroitin sulfate catabolic process	2	2.63158	0.0552461	VCAN, IDS	69	14	16792	34.766	1	1	1
GOTERM_BP_DIRECT	GO:0010613	positive regulation of cardiac muscle hypertrophy	2	2.63158	0.0628888	CAMK2D, IL6ST	69	16	16792	30.4203	1	1	1
GOTERM_BP_DIRECT	GO:0045648	positive regulation of erythrocyte differentiation	2	2.63158	0.0928553	FOXO3, ACVR2A	69	24	16792	20.2802	1	1	1
GOTERM_BP_DIRECT	GO:0051149	positive regulation of muscle cell differentiation	2	2.63158	0.0928553	CDC42, RBM4	69	24	16792	20.2802	1	1	1
GOTERM_BP_DIRECT	GO:0030206	chondroitin sulfate biosynthetic process	2	2.63158	0.0965341	VCAN, CSGALNACT2	69	25	16792	19.469	1	1	1

## Sheet: miR-145
Category		Term	Count	%	PValue	Genes	List Total	Pop Hits	Pop Total	Fold Enrichment	Bonferroni	Benjamini	FDR
GOTERM_BP_DIRECT	GO:0071549	cellular response to dexamethasone stimulus	4	3.47826	0.000814726	RPS6KB1, DDIT4, EIF4E, FOXO1	108	29	16792	21.4457	0.478171	0.442939	0.442939
GOTERM_BP_DIRECT	GO:0006351	transcription, DNA-templated	25	21.7391	0.00111012	PLAG1, ZNF518A, HIF1A, BZW1, FOXO1, ELK4, PURA, ZNF507, ZMYM5, KMT5B, ZNF544, CCNL1, PBRM1, ZNF680, CNOT6L, RFX3, ARID5B, PPHLN1, FOXN3, KLF3, MED21, ZNF638, TFEC, RLIM, BRWD1	108	1955	16792	1.98825	0.587851	0.442939	0.442939
GOTERM_BP_DIRECT	GO:0045893	positive regulation of transcription, DNA-templated	10	8.69565	0.00562531	MAP3K2, CREB1, ASPH, ZNF516, RFX3, FOXN3, NOS1, HIF1A, FOXO1, RUNX1	108	515	16792	3.01906	0.98891	1	1
GOTERM_BP_DIRECT	GO:0017148	negative regulation of translation	4	3.47826	0.00601966	PURA, SYNCRIP, CAPRIN1, EIF4E	108	58	16792	10.7229	0.991919	1	1
GOTERM_BP_DIRECT	GO:0060314	regulation of ryanodine-sensitive calcium-release channel activity	3	2.6087	0.00640886	CAMK2D, ASPH, NOS1	108	19	16792	24.5497	0.994088	1	1
GOTERM_BP_DIRECT	GO:0060612	adipose tissue development	3	2.6087	0.0109679	NAMPT, ZNF516, ARID5B	108	25	16792	18.6578	0.999849	1	1
GOTERM_BP_DIRECT	GO:0016032	viral process	7	6.08696	0.0122356	SYNCRIP, CREB1, CBX5, NUP50, MDM2, IL6ST, EIF4E	108	299	16792	3.64003	0.999946	1	1
GOTERM_BP_DIRECT	GO:0045931	positive regulation of mitotic cell cycle	3	2.6087	0.0136494	RPS6KB1, MDM2, EIF4E	108	28	16792	16.6587	0.999983	1	1
GOTERM_BP_DIRECT	GO:0045892	negative regulation of transcription, DNA-templated	9	7.82609	0.0144341	PURA, CBX5, MDM2, RLIM, RFX3, ARID5B, FOXN3, FOXO1, RUNX1	108	499	16792	2.80428	0.999991	1	1
GOTERM_BP_DIRECT	GO:0001666	response to hypoxia	5	4.34783	0.0242914	CAMK2D, CREB1, DDIT4, NOS1, HIF1A	108	172	16792	4.51981	1	1	1
GOTERM_BP_DIRECT	GO:1902514	regulation of calcium ion transmembrane transport via high voltage-gated calcium channel	2	1.73913	0.025248	CAMK2D, NOS1	108	4	16792	77.7407	1	1	1
GOTERM_BP_DIRECT	GO:0000082	G1/S transition of mitotic cell cycle	4	3.47826	0.0274107	LATS1, CAMK2D, RPS6KB1, EIF4E	108	102	16792	6.09731	1	1	1
GOTERM_BP_DIRECT	GO:0071363	cellular response to growth factor stimulus	3	2.6087	0.0333368	RPS6KB1, MDM2, NOS1	108	45	16792	10.3654	1	1	1
GOTERM_BP_DIRECT	GO:0032870	cellular response to hormone stimulus	3	2.6087	0.0333368	SOCS2, RPS6KB1, DUSP1	108	45	16792	10.3654	1	1	1
GOTERM_BP_DIRECT	GO:0009267	cellular response to starvation	3	2.6087	0.0361046	GLUL, DSC2, FOXO1	108	47	16792	9.92435	1	1	1
GOTERM_BP_DIRECT	GO:0010649	regulation of cell communication by electrical coupling	2	1.73913	0.0376341	CAMK2D, ASPH	108	6	16792	51.8272	1	1	1
GOTERM_BP_DIRECT	GO:0045944	positive regulation of transcription from RNA polymerase II promoter	12	10.4348	0.0479233	CREB1, PLAG1, MED21, NAMPT, PBX3, RFX3, NOS1, CCNL1, HIF1A, FOXO1, ACVR2A, RUNX1	108	981	16792	1.90191	1	1	1
GOTERM_BP_DIRECT	GO:0060396	growth hormone receptor signaling pathway	2	1.73913	0.0498643	SOCS2, PXN	108	8	16792	38.8704	1	1	1
GOTERM_BP_DIRECT	GO:0061049	cell growth involved in cardiac muscle cell development	2	1.73913	0.0498643	CAMK2D, PDLIM5	108	8	16792	38.8704	1	1	1
GOTERM_BP_DIRECT	GO:0006355	regulation of transcription, DNA-templated	16	13.913	0.0541177	PBRM1, BTG1, ZNF680, CNOT6L, RFX3, PPHLN1, KLF3, HIF1A, BZW1, CREB1, ZNF507, ZNF638, TFEC, RLIM, KMT5B, ZNF544	108	1504	16792	1.65406	1	1	1
GOTERM_BP_DIRECT	GO:0048661	positive regulation of smooth muscle cell proliferation	3	2.6087	0.0560682	CAMK2D, RPS6KB1, NAMPT	108	60	16792	7.77407	1	1	1
GOTERM_BP_DIRECT	GO:0008593	regulation of Notch signaling pathway	2	1.73913	0.0619405	CD46, IL6ST	108	10	16792	31.0963	1	1	1
GOTERM_BP_DIRECT	GO:0033762	response to glucagon	2	1.73913	0.0619405	CREB1, RPS6KB1	108	10	16792	31.0963	1	1	1
GOTERM_BP_DIRECT	GO:0006357	regulation of transcription from RNA polymerase II promoter	7	6.08696	0.0628208	PURA, CAMK2D, CREB1, MED21, ZMYM5, ZNF518A, BRWD1	108	441	16792	2.46796	1	1	1
GOTERM_BP_DIRECT	GO:0006468	protein phosphorylation	7	6.08696	0.0713514	LATS1, MAP3K2, CAMK2D, CREB1, DYRK2, RPS6KB1, MAP4K5	108	456	16792	2.38678	1	1	1
GOTERM_BP_DIRECT	GO:0016567	protein ubiquitination	6	5.21739	0.0795195	SOCS2, FEM1B, RNF138, MED21, MDM2, RLIM	108	359	16792	2.59858	1	1	1
GOTERM_BP_DIRECT	GO:0071425	hematopoietic stem cell proliferation	2	1.73913	0.0856386	SART3, RUNX1	108	14	16792	22.2116	1	1	1
GOTERM_BP_DIRECT	GO:0010628	positive regulation of gene expression	5	4.34783	0.0865186	PLAG1, MDM2, CD46, HIF1A, KDM6A	108	262	16792	2.9672	1	1	1
GOTERM_BP_DIRECT	GO:0035264	multicellular organism growth	3	2.6087	0.0923337	PLAG1, ARID5B, KDM6A	108	80	16792	5.83056	1	1	1
GOTERM_BP_DIRECT	GO:0010613	positive regulation of cardiac muscle hypertrophy	2	1.73913	0.0972642	CAMK2D, IL6ST	108	16	16792	19.4352	1	1	1

## Sheet: miR-203
Category		Term	Count	%	PValue	Genes	List Total	Pop Hits	Pop Total	Fold Enrichment	Bonferroni	Benjamini	FDR
GOTERM_BP_DIRECT	GO:0007595	lactation	4	4.81928	0.00086684	CREB1, ATP2B2, HIF1A, VEGFA	76	42	16792	21.0426	0.418926	0.542642	0.542642
GOTERM_BP_DIRECT	GO:0010628	positive regulation of gene expression	6	7.22892	0.00632283	NFIL3, HFE, SLC11A1, HIF1A, KDM6A, VEGFA	76	262	16792	5.05986	0.981139	1	1
GOTERM_BP_DIRECT	GO:0006355	regulation of transcription, DNA-templated	14	16.8675	0.015127	BTG1, ZNF680, CHD9, ZBTB24, RNF38, HIF1A, EDRF1, RPS6KA5, CREB1, ZNF507, ZNF614, RLIM, MYBL1, ZNF442	76	1504	16792	2.05669	0.999928	1	1
GOTERM_BP_DIRECT	GO:0006879	cellular iron ion homeostasis	3	3.61446	0.0164971	HFE, SLC11A1, HIF1A	76	44	16792	15.0646	0.99997	1	1
GOTERM_BP_DIRECT	GO:0061419	positive regulation of transcription from RNA polymerase II promoter in response to hypoxia	2	2.40964	0.0177479	HIF1A, VEGFA	76	4	16792	110.474	0.999986	1	1
GOTERM_BP_DIRECT	GO:0016567	protein ubiquitination	6	7.22892	0.0221625	RNF34, HERC2, TRIM4, FEM1B, RNF38, RLIM	76	359	16792	3.69271	0.999999	1	1
GOTERM_BP_DIRECT	GO:0090050	positive regulation of cell migration involved in sprouting angiogenesis	2	2.40964	0.0308545	PTGS2, VEGFA	76	7	16792	63.1278	1	1	1
GOTERM_BP_DIRECT	GO:0001818	negative regulation of cytokine production	2	2.40964	0.0308545	RPS6KA5, SLC11A1	76	7	16792	63.1278	1	1	1
GOTERM_BP_DIRECT	GO:0060586	multicellular organismal iron ion homeostasis	2	2.40964	0.0394962	HFE, SLC11A1	76	9	16792	49.0994	1	1	1
GOTERM_BP_DIRECT	GO:0032793	positive regulation of CREB transcription factor activity	2	2.40964	0.0649678	RPS6KA5, VEGFA	76	15	16792	29.4596	1	1	1
GOTERM_BP_DIRECT	GO:0071456	cellular response to hypoxia	3	3.61446	0.0686094	PTGS2, HIF1A, VEGFA	76	96	16792	6.90461	1	1	1
GOTERM_BP_DIRECT	GO:0030949	positive regulation of vascular endothelial growth factor receptor signaling pathway	2	2.40964	0.0691478	HIF1A, VEGFA	76	16	16792	27.6184	1	1	1
GOTERM_BP_DIRECT	GO:0042832	defense response to protozoan	2	2.40964	0.0815774	CLEC7A, SLC11A1	76	19	16792	23.2576	1	1	1
GOTERM_BP_DIRECT	GO:0007275	multicellular organism development	6	7.22892	0.0833297	PAQR8, PTP4A1, VCAN, ZMYM4, STRBP, PHC3	76	521	16792	2.5445	1	1	1
GOTERM_BP_DIRECT	GO:0002052	positive regulation of neuroblast proliferation	2	2.40964	0.0856841	HIF1A, VEGFA	76	20	16792	22.0947	1	1	1
GOTERM_BP_DIRECT	GO:0008361	regulation of cell size	2	2.40964	0.0856841	CREB1, ATP2B2	76	20	16792	22.0947	1	1	1
GOTERM_BP_DIRECT	GO:0007283	spermatogenesis	5	6.0241	0.0934289	BTG1, HERC2, STRBP, ACVR2A, WDR33	76	385	16792	2.86945	1	1	1
GOTERM_BP_DIRECT	GO:0045766	positive regulation of angiogenesis	3	3.61446	0.0935108	BTG1, HIF1A, VEGFA	76	115	16792	5.76384	1	1	1
GOTERM_BP_DIRECT	GO:0008037	cell recognition	2	2.40964	0.0938432	VCAN, CLEC7A	76	22	16792	20.0861	1	1	1
GOTERM_BP_DIRECT	GO:0071542	dopaminergic neuron differentiation	2	2.40964	0.0938432	HIF1A, VEGFA	76	22	16792	20.0861	1	1	1
GOTERM_BP_DIRECT	GO:0006461	protein complex assembly	3	3.61446	0.094886	HFE, LIN7A, ZNF148	76	116	16792	5.71416	1	1	1

## Sheet: miR-625
Category		Term	Count	%	PValue	Genes	List Total	Pop Hits	Pop Total	Fold Enrichment	Bonferroni	Benjamini	FDR
GOTERM_BP_DIRECT	GO:0000122	negative regulation of transcription from RNA polymerase II promoter	7	18.4211	0.00212192	PURB, ZBTB1, MDM4, ATF7, MXD1, FOXP2, TP73	33	720	16792	4.94714	0.37994	0.477432	0.477432
GOTERM_BP_DIRECT	GO:0045892	negative regulation of transcription, DNA-templated	5	13.1579	0.0143365	ATXN1, RBFOX2, CBX5, FOXP2, RUNX1	33	499	16792	5.09868	0.961189	1	1
GOTERM_BP_DIRECT	GO:1901796	regulation of signal transduction by p53 class mediator	3	7.89474	0.0232213	DYRK2, MDM4, TP73	33	124	16792	12.3109	0.99494	1	1
GOTERM_BP_DIRECT	GO:0010628	positive regulation of gene expression	4	7.22892	0.00632283	HFE, SLC11A1, HIF1A, KDM6A	33	390	16792	5.13988	0.999869	1
GOTERM_BP_DIRECT	GO:0008285	negative regulation of cell proliferation	4	10.5263	0.0389681	MDM4, PTPRJ, SKAP2, TP73	33	396	16792	5.13988	0.999869	1	1
GOTERM_BP_DIRECT	GO:0040007	growth	2	5.26316	0.0520492	OPA3, FOXP2	33	28	16792	36.3463	0.999994	1	1
GOTERM_BP_DIRECT	GO:0042771	intrinsic apoptotic signaling pathway in response to DNA damage by p53 class mediator	2	5.26316	0.0574677	DYRK2, TP73	33	31	16792	32.8289	0.999998	1	1
GOTERM_BP_DIRECT	GO:0006974	cellular response to DNA damage stimulus	3	7.89474	0.0594146	DYRK2, ZBTB1, TP73	33	208	16792	7.33916	0.999999	1	1
GOTERM_BP_DIRECT	GO:0021549	cerebellum development	2	5.26316	0.0682147	CNTN1, FOXP2	33	37	16792	27.5053	1	1	1
GOTERM_BP_DIRECT	GO:0034644	cellular response to UV	2	5.26316	0.0806029	ZBTB1, TP73	33	44	16792	23.1295	1	1	1

[truncated: 2 more sheets: miR-766, miR-495]
