# Supplementary material for: Competing Endogenous RNA Regulatory Networks of hsa_circ_0126672 in Pathophysiology of Coronary Heart Disease
Source: Genes (Basel). 2023 Feb 22;14(3):550. doi: 10.3390/genes14030550 (PMC10047999; doi:10.3390/genes14030550)
Supplement: Supplementary file 1 [file genes-14-00550-s001.zip › Table S5_B.xlsx]

## Sheet: miR-548c
Category	Term		%	PValue	Genes	List Total	Pop Hits	Pop Total	Fold Enrichment	Bonferroni	Benjamini	FDR
GOTERM_MF_DIRECT	GO:0061630	ubiquitin protein ligase activity	5.18135	0.000206152	RNF13, RNF138, RNF217, RNF38, MDM2, RLIM, MDM4, RBBP6, SKP2, UBE2J1	184	187	16881	4.90613	0.0795399	0.082873	0.082873
GOTERM_MF_DIRECT	GO:0005515	protein binding	61.658	0.000422068	TRAF3IP2, ZBTB24, GORAB, GMNN, HNRNPU, ELK3, ELK4, SLK, RPS6KA5, PPP4R2, ZXDC, CHORDC1, NAMPT, PAPOLA, KPNA4, ATXN7L1, SKP2, CCNL1, PRKACB, GLUL, WDHD1, ENTPD1, STX7, RFX3, ARMC8, RUNX1, THAP6, WDFY3, EZR, IL6ST, DSC2, SKAP2, ZBTB1, LIN7A, HIF1A, FOXO1, HSPH1, ATXN1, SEC14L1, NACC2, G3BP1, ZNF148, SRGAP2, ZNF544, SPTBN1, AKIRIN2, TIA1, CBX5, H3F3B, API5, ZNF260, FOXN3, SYNJ2, MEX3C, PHC3, EIF5, A…	184	8785	16881	1.24276	0.156088	0.0848357	0.0848357
GOTERM_MF_DIRECT	GO:0044822	poly(A) RNA binding	12.9534	0.0011826	TOP2A, MRPS14, HNRNPU, PURB, PURA, TRA2B, G3BP1, RBBP6, EIF4E, SPTBN1, RBM33, EIF5B, PNISR, TIA1, HNRNPA3, MBNL2, API5, PPHLN1, MEX3D, MEX3C, EIF5, AGO3, ZNF638, ETF1, EZR	184	1129	16881	2.03154	0.378542	0.158468	0.158468
GOTERM_MF_DIRECT	GO:0042826	histone deacetylase binding	3.10881	0.00506078	TOP2A, CBX5, NACC2, NRIP1, GMNN, HIF1A	184	102	16881	5.39674	0.869919	0.329789	0.329789
GOTERM_MF_DIRECT	GO:0003676	nucleic acid binding	10.8808	0.00511794	TIA1, HNRNPA3, ZCCHC10, PLAG1, ZNF260, ZNF518A, SYNJ2, KLF3, ZBTB3, ZBTB41, THAP6, ZNF91, TRA2B, ZNF638, G3BP1, ZXDC, RBBP6, ZNF544, ZNF148, ZNF235, RBM33	184	985	16881	1.95598	0.872889	0.329789	0.329789
GOTERM_MF_DIRECT	GO:0042803	protein homodimerization activity	8.80829	0.00596336	CEP57, TOP2A, CAMK2D, ABCD3, CBX5, PRMT2, ZBTB1, IRAK3, PTGS2, RUNX1, VEGFA, SLK, NACC2, NAMPT, SRGAP2, IL6ST, PSPH	184	730	16881	2.13652	0.909685	0.329789	0.329789
GOTERM_MF_DIRECT	GO:0003714	transcription corepressor activity	4.14508	0.00672889	NRIP1, TFEC, GMNN, RLIM, ID3, MXD1, ELK3, RUNX1	184	203	16881	3.61555	0.933739	0.329789	0.329789
GOTERM_MF_DIRECT	GO:0000287	magnesium ion binding	4.14508	0.00690755	TOP2A, RPS6KA5, DYRK2, PAPOLA, IRAK3, GLUL, PRKACB, PSPH	184	204	16881	3.59783	0.938362	0.329789	0.329789
GOTERM_MF_DIRECT	GO:0003712	transcription cofactor activity	2.59067	0.00738333	ELK4, BTG1, CREB1, NRIP1, MXD1	184	71	16881	6.46088	0.949162	0.329789	0.329789
GOTERM_MF_DIRECT	GO:0003700	transcription factor activity, sequence-specific DNA binding	10.3627	0.00830681	PLAG1, ZNF260, RFX3, ZNF518A, FOXN3, KLF3, HIF1A, ELK3, RUNX1, ELK4, PURA, ELF1, ZNF91, CREB1, ZXDC, TFEC, ID3, ZNF544, MXD1, ZNF235	184	961	16881	1.90936	0.965031	0.333934	0.333934
GOTERM_MF_DIRECT	GO:0019899	enzyme binding	5.18135	0.0105933	TOP2A, AKIRIN2, BTG1, CREB1, MDM2, RANBP9, MDM4, PTGS2, HIF1A, EIF4E	184	333	16881	2.75509	0.986174	0.387137	0.387137
GOTERM_MF_DIRECT	GO:0003677	DNA binding	15.0259	0.013536	ZNF512B, TOP2A, ZBTB24, ZBTB1, HNRNPU, ZNF518A, ZNF22, ZBTB41, ZBTB3, RAD54B, ELK4, ATXN1, G3BP1, ZNF544, MYBL1, WDHD1, PBRM1, H3F3B, ZNF260, H2AFV, RFX3, KLF3, PHC3, RUNX1, ZNF91, THAP6, CREB1, TFEC, ZNF235	184	1674	16881	1.58936	0.995825	0.425051	0.425051
GOTERM_MF_DIRECT	GO:0046872	metal ion binding	17.6166	0.0144104	ZNF512B, PLAG1, ZBTB24, ZBTB1, ZNF518A, ZNF22, ZC3H6, PTGS2, ZBTB41, ZBTB3, PPAT, ZXDC, RNF217, IDS, ITGAV, RIOK2, ZNF148, ZNF544, EXTL3, KDM6A, MAP3K2, EIF5B, CNOT6L, MBNL2, ZNF260, KLF3, RUNX1, ZNF91, THAP6, MGAT4A, WDFY3, ZNF235, GART, PLEKHM3	184	2069	16881	1.50764	0.997077	0.425051	0.425051
GOTERM_MF_DIRECT	GO:0000978	RNA polymerase II core promoter proximal region sequence-specific DNA binding	5.18135	0.0154831	ELF1, CREB1, PLAG1, NACC2, RFX3, MXD1, ZNF148, MYBL1, ELK3, KDM6A	184	355	16881	2.58435	0.998113	0.425051	0.425051
GOTERM_MF_DIRECT	GO:0003723	RNA binding	6.73575	0.0162793	TIA1, HNRNPA3, HNRNPU, SYNJ2, MEX3D, MEX3C, LARP6, PURA, ATXN1, ZNF638, PAPOLA, RLIM, ETF1	184	547	16881	2.1804	0.998637	0.425051	0.425051
GOTERM_MF_DIRECT	GO:0030145	manganese ion binding	2.07254	0.0169175	DYRK2, GALNT3, PAPOLA, GLUL	184	50	16881	7.33957	0.99895	0.425051	0.425051
GOTERM_MF_DIRECT	GO:0032422	purine-rich negative regulatory element binding	1.03627	0.0215643	PURA, ELK3	184	2	16881	91.7446	0.999844	0.509932	0.509932
GOTERM_MF_DIRECT	GO:0035257	nuclear hormone receptor binding	1.5544	0.0234185	NCOA3, NRIP1, HIF1A	184	22	16881	12.5106	0.999927	0.520879	0.520879
GOTERM_MF_DIRECT	GO:0017134	fibroblast growth factor binding	1.5544	0.0254687	CEP57, API5, ITGAV	184	23	16881	11.9667	0.999969	0.520879	0.520879
GOTERM_MF_DIRECT	GO:0004842	ubiquitin-protein transferase activity	4.66321	0.0272949	RMND5A, RNF13, FEM1B, RNF217, RNF38, MDM2, RLIM, RBBP6, SKP2	184	329	16881	2.50973	0.999985	0.520879	0.520879
GOTERM_MF_DIRECT	GO:0016874	ligase activity	4.14508	0.0278683	RNF13, RNF138, RNF217, RNF38, MDM2, RLIM, RBBP6, MEX3C	184	270	16881	2.71836	0.999988	0.520879	0.520879
GOTERM_MF_DIRECT	GO:0003743	translation initiation factor activity	2.07254	0.0285058	EIF5B, EIF5, AGO3, EIF4E	184	61	16881	6.01604	0.999991	0.520879	0.520879
GOTERM_MF_DIRECT	GO:0003705	transcription factor activity, RNA polymerase II distal enhancer sequence-specific binding	2.07254	0.0348617	PURA, CREB1, RFX3, HIF1A	184	66	16881	5.56028	0.999999	0.609321	0.609321
GOTERM_MF_DIRECT	GO:0004583	dolichyl-phosphate-glucose-glycolipid alpha-glucosyltransferase activity	1.03627	0.0426661	ALG10, ALG10B	184	4	16881	45.8723	1	0.714657	0.714657
GOTERM_MF_DIRECT	GO:0042578	phosphoric ester hydrolase activity	1.03627	0.0530466	PGAP1, SYNJ2	184	5	16881	36.6978	1	0.820459	0.820459
GOTERM_MF_DIRECT	GO:0070491	repressing transcription factor binding	1.5544	0.0550658	CBX5, GMNN, EIF4E	184	35	16881	7.86382	1	0.820459	0.820459
GOTERM_MF_DIRECT	GO:0005524	ATP binding	12.4352	0.0551055	TOP2A, MAP3K2, CAMK2D, ENTPD1, ABCD3, DYRK2, HNRNPU, IRAK3, UBE2J1, RAD54B, RUNX1, SMCHD1, RPS6KA5, SLK, HSPH1, BBS10, G3BP1, CHORDC1, PAPOLA, RIOK2, GLUL, JAK3, GART, PRKACB	184	1495	16881	1.47282	1	0.820459	0.820459
GOTERM_MF_DIRECT	GO:0050681	androgen receptor binding	1.5544	0.0697207	PRMT2, NCOA3, NRIP1	184	40	16881	6.88084	1	1	1
GOTERM_MF_DIRECT	GO:0034046	poly(G) binding	1.03627	0.073473	ATXN1, HNRNPU	184	7	16881	26.2127	1	1	1
GOTERM_MF_DIRECT	GO:0000166	nucleotide binding	4.14508	0.0849372	TIA1, HNRNPA3, TRA2B, ZNF638, G3BP1, SYNJ2, LARP6, RBM33	184	348	16881	2.10907	1	1	1
GOTERM_MF_DIRECT	GO:0005080	protein kinase C binding	1.5544	0.0887532	TOP2A, ITGAV, PDLIM5	184	46	16881	5.98334	1	1	1
GOTERM_MF_DIRECT	GO:0043621	protein self-association	1.5544	0.0887532	ABCD3, ATXN1, CCDC88C	184	46	16881	5.98334	1	1	1

## Sheet: miR-7
Category		Term	Count	%	PValue	Genes	List Total	Pop Hits	Pop Total	Fold Enrichment	Bonferroni	Benjamini	FDR
GOTERM_MF_DIRECT	GO:0005515	protein binding	75	62.5	0.0017896	DYRK2, SNX10, CXCL2, ELK4, SYNCRIP, SART3, RPS6KA5, HERC2, ZMYM5, NAMPT, ATXN7L1, CCNL1, GLUL, IL13RA1, MAPK1IP1L, RAB2A, TPD52, PBRM1, NAA30, CNOT6L, DUSP1, NCOA3, STRBP, TINF2, STX7, ARID5B, RFX3, PPHLN1, RUNX1, LATS1, PSMA5, ELF1, CREB1, ASPH, NUP50, MED21, RUFY3, WDFY3, CD46, IL6ST, DSC2, SKAP2, USP14, POLDIP3, LIN7A, PTGS2, HIF1A, HSPA13, FOXO1, FAM117B, PPP1R2, PURA, SEC14L1, RNF138, G3BP1,…	113	8785	16881	1.27538	0.380133	0.477822	0.477822
GOTERM_MF_DIRECT	GO:0044822	poly(A) RNA binding	16	13.3333	0.00761175	PNISR, HNRNPA3, MBNL2, POLDIP3, STRBP, PPHLN1, MEX3C, BZW1, WDR33, PURA, SYNCRIP, SART3, ZNF638, CAPRIN1, G3BP1, EIF4E	113	1129	16881	2.11712	0.869986	0.85512	0.85512
GOTERM_MF_DIRECT	GO:0003705	transcription factor activity, RNA polymerase II distal enhancer sequence-specific binding	4	3.33333	0.00960809	PURA, CREB1, RFX3, HIF1A	113	66	16881	9.0539	0.924056	0.85512	0.85512
GOTERM_MF_DIRECT	GO:0003700	transcription factor activity, sequence-specific DNA binding	13	10.8333	0.0255624	PLAG1, RFX3, ZNF518A, FOXN3, KLF3, HIF1A, RUNX1, ELK4, PURA, ELF1, CREB1, ZNF516, ZNF544	113	961	16881	2.02088	0.999006	1	1
GOTERM_MF_DIRECT	GO:0003723	RNA binding	9	7.5	0.0291832	PURA, SYNCRIP, HNRNPA3, ZNF638, CAPRIN1, STRBP, RLIM, TLR8, MEX3C	113	547	16881	2.45796	0.999632	1	1
GOTERM_MF_DIRECT	GO:0003676	nucleic acid binding	13	10.8333	0.0301674	HNRNPA3, PLAG1, POLDIP3, ZNF518A, KLF3, SYNCRIP, SART3, ZNF507, ZNF638, G3BP1, ZNF516, ZNF425, ZNF544	113	985	16881	1.97164	0.999719	1	1
GOTERM_MF_DIRECT	GO:0030145	manganese ion binding	3	2.5	0.0434741	DYRK2, GALNT3, GLUL	113	50	16881	8.96336	0.999993	1	1
GOTERM_MF_DIRECT	GO:0003677	DNA binding	18	15	0.0497433	PBRM1, MBD6, STRBP, TINF2, RFX3, ZNF518A, ARID5B, KLF3, PHC3, RUNX1, ELK4, CREB1, ZNF507, ZMYM5, G3BP1, TLR8, ZNF425, ZNF544	113	1674	16881	1.60634	0.999999	1	1
GOTERM_MF_DIRECT	GO:0044212	transcription regulatory region DNA binding	5	4.16667	0.0534662	CREB1, ZNF516, RFX3, ARID5B, TAF9B	113	213	16881	3.50679	1	1	1
GOTERM_MF_DIRECT	GO:0000166	nucleotide binding	6	5	0.0820469	SYNCRIP, HNRNPA3, SART3, POLDIP3, ZNF638, G3BP1	113	348	16881	2.57568	1	1	1
GOTERM_MF_DIRECT	GO:0046872	metal ion binding	20	16.6667	0.0878793	MAP3K2, MBNL2, ZNF680, CNOT6L, PLAG1, ZNF518A, PTGS2, KLF3, RUNX1, MIS18A, ZNF507, MGAT4A, GNAQ, RNF217, ZNF516, IDS, ZNF425, WDFY3, ZNF544, GART	113	2069	16881	1.44407	1	1	1
GOTERM_MF_DIRECT	GO:0000989	transcription factor activity, transcription factor binding	2	1.66667	0.089017	HIF1A, FOXO1	113	14	16881	21.3413	1	1	1

## Sheet: miR-186
Category	Term		Count	%	PValue	Genes	List Total	Pop Hits	Pop Total	Fold Enrichment	Bonferroni	Benjamini	FDR
GOTERM_MF_DIRECT	GO:0004702	receptor signaling protein serine/threonine kinase activity	4	4.70588	0.00195282	MAP3K2, SLK, MAP4K5, ACVR2A	80	53	16881	15.9255	0.365839	0.455008	0.455008
GOTERM_MF_DIRECT	GO:0005515	protein binding	54	63.5294	0.00472718	HNRNPU, GCC2, ELK4, SYNCRIP, SLK, PPP4R2, PAPOLA, IL13RA1, MAPK1IP1L, RAB2A, TPD52, EIF5B, NAA30, CNOT6L, RBFOX2, NCOA3, RFX3, GAB2, ARMC8, FOXP2, RUNX1, LATS1, ASPH, RUFY3, TFEC, WAC, LUC7L3, CD46, IL6ST, WDR20, LIN7A, HIF1A, FAM117B, RAD54B, SEC14L1, RNF138, ZNF148, MAP4K5, DISC1, UGGT2, SRGAP2, PDLIM5, EIF4E, MAP3K2, TIA1, CBX5, API5, PHC3, ACVR2A, VEGFA, RPS6KB1, OTULIN, CEP41, MXD1	80	8785	16881	1.29706	0.668472	0.550716	0.550716
GOTERM_MF_DIRECT	GO:0042803	protein homodimerization activity	9	10.5882	0.0206319	TPD52, SLK, CBX5, SRGAP2, IL6ST, FOXP2, PSPH, RUNX1, VEGFA	80	730	16881	2.60152	0.99223	1	1
GOTERM_MF_DIRECT	GO:0001047	core promoter binding	3	3.52941	0.0361649	ELK4, HNRNPU, RUNX1	80	64	16881	9.89121	0.999813	1	1
GOTERM_MF_DIRECT	GO:0046872	metal ion binding	16	18.8235	0.0549642	MAP3K2, EIF5B, MBNL2, ZNF680, CNOT6L, ARL1, ZC3H6, FOXP2, ZBTB41, ACVR2A, RUNX1, MGAT4A, RNF217, IDS, ZNF148, ZNF235	80	2069	16881	1.6318	0.999998	1	1
GOTERM_MF_DIRECT	GO:0008143	poly(A) binding	2	2.35294	0.0591788	SYNCRIP, TIA1	80	13	16881	32.4635	0.999999	1	1
GOTERM_MF_DIRECT	GO:0003714	transcription corepressor activity	4	4.70588	0.069793	RBFOX2, TFEC, MXD1, RUNX1	80	203	16881	4.15788	1	1	1
GOTERM_MF_DIRECT	GO:0044822	poly(A) RNA binding	10	11.7647	0.0805006	PURB, EIF5B, SYNCRIP, TIA1, MBNL2, RBFOX2, API5, LUC7L3, HNRNPU, EIF4E	80	1129	16881	1.86902	1	1	1
GOTERM_MF_DIRECT	GO:0000978	RNA polymerase II core promoter proximal region sequence-specific DNA binding	5	5.88235	0.0849568	ZNF680, RFX3, MXD1, ZNF148, FOXP2	80	355	16881	2.97201	1	1	1
GOTERM_MF_DIRECT	GO:0003841	1-acylglycerol-3-phosphate O-acyltransferase activity	2	2.35294	0.0853126	MBOAT2, ABHD5	80	19	16881	22.2118	1	1	1
GOTERM_MF_DIRECT	GO:0005524	ATP binding	12	14.1176	0.0878691	LATS1, MAP3K2, SLK, RPS6KB1, CHD9, PAPOLA, AK2, HNRNPU, MAP4K5, ACVR2A, RAD54B, RUNX1	80	1495	16881	1.69375	1	1	1
GOTERM_MF_DIRECT	GO:0001078	transcriptional repressor activity, RNA polymerase II core promoter proximal region sequence-specific binding	3	3.52941	0.0953151	MXD1, ZNF148, FOXP2	80	111	16881	5.70304	1	1	1
GOTERM_MF_DIRECT	GO:0035257	nuclear hormone receptor binding	2	2.35294	0.0981094	NCOA3, HIF1A	80	22	16881	19.183	1	1	1
GOTERM_MF_DIRECT	GO:0008080	N-acetyltransferase activity	2	2.35294	0.0981094	NAA30, NAA40	80	22	16881	19.183	1	1	1
GOTERM_MF_DIRECT	GO:0004674	protein serine/threonine kinase activity	5	5.88235	0.0996482	LATS1, MAP3K2, SLK, MAP4K5, ACVR2A	80	376	16881	2.80602	1	1	1

## Sheet: miR-21-5p
Category	Term	Count	%	PValue	Genes	List Total	Pop Hits	Pop Total	Fold Enrichment	Bonferroni	Benjamini	FDR
GOTERM_MF_DIRECT	GO:0008134~transcription factor binding	4	8.16327	0.0398058	PURB, RBFOX2, STAT3, PBX2	46	284	16881	5.16871	0.996998	1	1
GOTERM_MF_DIRECT	GO:0003700~transcription factor activity, sequence-specific DNA binding	7	14.2857	0.0410246	CREB1, PLAG1, MGA, STAT3, PBX2, FOXO3, KLF3	46	961	16881	2.6731	0.997497	1	1
GOTERM_MF_DIRECT	GO:0000978~RNA polymerase II core promoter proximal region sequence-specific DNA binding	4	8.16327	0.068491	ZNF680, CREB1, PLAG1, STAT3	46	355	16881	4.13497	0.999961	1	1
GOTERM_MF_DIRECT	GO:0019901~protein kinase binding	4	8.16327	0.0783874	LATS1, MAP3K2, STAT3, FOXO3	46	376	16881	3.90402	0.999991	1	1
GOTERM_MF_DIRECT	GO:0030246~carbohydrate binding	3	6.12245	0.0960214	EPM2A, CNTN1, CD69	46	196	16881	5.61701	0.999999	1	1

## Sheet: miR-513
Category		Term	Count	%	PValue	Genes	List Total	Pop Hits	Pop Total	Fold Enrichment	Bonferroni	Benjamini	FDR
GOTERM_MF_DIRECT	GO:0000978	RNA polymerase II core promoter proximal region sequence-specific DNA binding	8	8.16327	0.0034572	ZNF562, ELF1, CREB1, NACC2, RFX3, ZNF148, MYBL1, KDM6A	94	355	16881	4.04699	0.607439	0.505263	0.505263
GOTERM_MF_DIRECT	GO:0061630	ubiquitin protein ligase activity	6	6.12245	0.00374269	RNF138, RNF217, RNF38, MDM2, MDM4, UBE2J1	94	187	16881	5.76209	0.636662	0.505263	0.505263
GOTERM_MF_DIRECT	GO:0003712	transcription cofactor activity	4	4.08163	0.00706003	ELK4, BTG1, CREB1, NRIP1	94	71	16881	10.1175	0.852359	0.635403	0.635403
GOTERM_MF_DIRECT	GO:0005515	protein binding	61	62.2449	0.0100052	CEP57, BTG1, GCC2, GLS, ELK4, SLK, RPS6KA5, PPP4R2, NAMPT, PAPOLA, KPNA4, ITGAV, NOS1, AZI2, PRKACB, PBRM1, CNOT6L, EED, RFX3, ARMC8, RAD23B, ELF1, CREB1, ASPH, SYF2, RUFY3, WAC, ETF1, CD46, IL6ST, DSC2, SKAP2, IFNAR1, KCNE3, ZBTB1, WDR20, LIN7A, PTGS2, FOXO1, RAD54B, PPP1R2, RNF138, NACC2, NRIP1, G3BP1, ZNF148, DISC1, MAP3K2, FEM1B, USP9X, KRR1, ZNF260, RANBP9, PHC3, KLF3, ACVR2A, CCPG1, TDP1, M…	94	8785	16881	1.24698	0.933795	0.675349	0.675349
GOTERM_MF_DIRECT	GO:0003697	single-stranded DNA binding	4	4.08163	0.0147002	PURB, RNF138, TDP1, RAD23B	94	93	16881	7.72409	0.981657	0.749834	0.749834
GOTERM_MF_DIRECT	GO:0046872	metal ion binding	20	20.4082	0.016663	MAP3K2, ZNF562, CNOT6L, ZNF260, ZBTB1, ZNF518A, ZNF22, PTGS2, KLF3, ZBTB41, ACVR2A, ZNF507, PPAT, RNF217, ZNF516, IDS, ITGAV, ZNF148, ZNF268, KDM6A	94	2069	16881	1.73596	0.989294	0.749834	0.749834
GOTERM_MF_DIRECT	GO:0004702	receptor signaling protein serine/threonine kinase activity	3	3.06122	0.0345003	MAP3K2, SLK, ACVR2A	94	53	16881	10.1652	0.999924	1	1
GOTERM_MF_DIRECT	GO:0019899	enzyme binding	6	6.12245	0.0368939	BTG1, CREB1, MDM2, RANBP9, MDM4, PTGS2	94	333	16881	3.23577	0.999961	1	1
GOTERM_MF_DIRECT	GO:0003677	DNA binding	16	16.3265	0.03986	PBRM1, ZNF260, ZBTB1, RFX3, ZNF518A, ZNF22, KLF3, PHC3, ZBTB41, RAD54B, ELK4, CREB1, ZNF507, G3BP1, ZNF268, MYBL1	94	1674	16881	1.71646	0.999983	1	1
GOTERM_MF_DIRECT	GO:0043565	sequence-specific DNA binding	7	7.14286	0.066318	ELK4, ELF1, CREB1, ZNF516, DISC1, ZNF148, FOXO1	94	518	16881	2.42683	1	1	1
GOTERM_MF_DIRECT	GO:0003676	nucleic acid binding	10	10.2041	0.0925555	ZNF562, ZNF260, ZNF507, G3BP1, ZNF516, ZNF518A, ZNF148, KLF3, ZNF268, ZBTB41	94	985	16881	1.8232	1	1	1

## Sheet: miR-944
Category	Term	Count	%	PValue	Genes	List Total	Pop Hits	Pop Total	Fold Enrichment	Bonferroni	Benjamini	FDR
GOTERM_MF_DIRECT	GO:0000978	RNA polymerase II core promoter proximal region sequence-specific DNA binding	6	7.5	0.0197534	ZNF680, CREB1, MAFB, RFX3, ZNF148, MYBL1	75	355	16881	3.80417	0.991334	1	1
GOTERM_MF_DIRECT	GO:0004674	protein serine/threonine kinase activity	6	7.5	0.0245879	LATS1, MAP3K2, SLK, DYRK2, RIOK2, PRKACB	75	376	16881	3.5917	0.997328	1	1
GOTERM_MF_DIRECT	GO:0003677	DNA binding	14	17.5	0.0290172	CHD9, MGA, TINF2, PBX3, ZBTB1, RFX3, PHC3, ZBTB41, ELK4, CREB1, ZNF507, TFEC, ZMYM6, MYBL1	75	1674	16881	1.88239	0.999096	1	1
GOTERM_MF_DIRECT	GO:0003712	transcription cofactor activity	3	3.75	0.0387879	ELK4, CREB1, MED17	75	71	16881	9.51042	0.999919	1	1
GOTERM_MF_DIRECT	GO:0061630	ubiquitin protein ligase activity	4	5	0.0489433	RNF138, MED21, RNF217, MED17	75	187	16881	4.81455	0.999993	1	1
GOTERM_MF_DIRECT	GO:0003697	single-stranded DNA binding	3	3.75	0.0628203	PURB, RNF138, RAD23B	75	93	16881	7.26065	1	1	1
GOTERM_MF_DIRECT	GO:0046872	metal ion binding	15	18.75	0.0638277	MAP3K2, ZNF680, CSGALNACT2, ZBTB1, ZC3H6, PTGS2, ZBTB41, ZNF507, MGAT4A, PPAT, RNF217, IDS, ITGAV, RIOK2, ZNF148	75	2069	16881	1.6318	1	1	1

## Sheet: miR--579
Category		Term	Count	%	PValue	Genes	List Total	Pop Hits	Pop Total	Fold Enrichment	Bonferroni	Benjamini	FDR
GOTERM_MF_DIRECT	GO:0005515	protein binding	48	63.1579	0.0109518	CAMK2D, BTG1, GORAB, ZBTB1, THADA, TNFAIP1, FOXO3, PLD1, HSPA13, GLS, ELK4, CDC42, RBM4, RMND5A, PPP4R2, ZMYM4, NAMPT, PPFIA1, PIP5K1A, KPNA4, CD59, MAP4K5, DISC1, PRKACB, MAP3K2, RBM39, TIA1, ENTPD1, HNRNPA3, GK, FEM1B, STRBP, CSGALNACT2, RANBP9, RFX3, ARMC8, PHC3, ACVR2A, FOXP2, TTC17, VCAN, CREB1, EIF5, NUP50, FUBP1, TFEC, WDFY3, IL6ST	72	8785	16881	1.28105	0.911317	1	1
GOTERM_MF_DIRECT	GO:0070290	N-acylphosphatidylethanolamine-specific phospholipase D activity	2	2.63158	0.0208559	NAPEPLD, PLD1	72	5	16881	93.7833	0.990311	1	1
GOTERM_MF_DIRECT	GO:0004702	receptor signaling protein serine/threonine kinase activity	3	3.94737	0.0209337	MAP3K2, MAP4K5, ACVR2A	72	53	16881	13.2712	0.990479	1	1
GOTERM_MF_DIRECT	GO:0004674	protein serine/threonine kinase activity	6	7.89474	0.0209628	MAP3K2, CAMK2D, RIOK2, MAP4K5, PRKACB, ACVR2A	72	376	16881	3.74136	0.990542	1	1
GOTERM_MF_DIRECT	GO:0003712	transcription cofactor activity	3	3.94737	0.0359731	ELK4, BTG1, CREB1	72	71	16881	9.90669	0.999684	1	1
GOTERM_MF_DIRECT	GO:0004842	ubiquitin-protein transferase activity	5	6.57895	0.0497717	KLHL9, RMND5A, FEM1B, RNF217, TNFAIP1	72	329	16881	3.5632	0.999987	1	1
GOTERM_MF_DIRECT	GO:0003841	1-acylglycerol-3-phosphate O-acyltransferase activity	2	2.63158	0.0769978	MBOAT2, ABHD5	72	19	16881	24.6798	1	1	1
GOTERM_MF_DIRECT	GO:0003723	RNA binding	6	7.89474	0.080114	RBM4, RBM39, TIA1, HNRNPA3, FUBP1, STRBP	72	547	16881	2.57176	1	1	1
GOTERM_MF_DIRECT	GO:0005524	ATP binding	11	14.4737	0.0947513	MAP3K2, CAMK2D, ENTPD1, GK, PIP5K1A, RIOK2, ACSL3, MAP4K5, HSPA13, PRKACB, ACVR2A	72	1495	16881	1.72511	1	1	1

## Sheet: miR-145
Category	Term	Term	Count	%	PValue	Genes	List Total	Pop Hits	Pop Total	Fold Enrichment	Bonferroni	Benjamini	FDR
GOTERM_MF_DIRECT	GO:0005515	protein binding	73	63.4783	0.000959243	BTG1, DYRK2, GCC2, SNX10, CXCL2, ELK4, SYNCRIP, SART3, ZMYM5, NAMPT, ATXN7L1, NOS1, CCNL1, GLUL, TPD52, PBRM1, GABARAPL1, NAA30, CNOT6L, DUSP1, STRBP, TINF2, STX7, ARID5B, RFX3, PPHLN1, RUNX1, LATS1, CREB1, ASPH, NUP50, MED21, RUFY3, TFEC, WDFY3, CD46, IL6ST, DSC2, CAMK2D, PXN, WDR20, LIN7A, HIF1A, HSPA13, FOXO1, FAM117B, SOCS2, PPP1R2, PURA, RNF138, G3BP1, RPRD1A, ZNF544, MAP4K5, SRGAP2, PDLIM5,…	108	8785	16881	1.29884	0.223068	0.252281	0.252281
GOTERM_MF_DIRECT	GO:0044822	poly(A) RNA binding	16	13.913	0.0049841	RBM47, HNRNPA3, MBNL2, STRBP, PPHLN1, MEX3C, BZW1, WDR33, PURA, SYNCRIP, SART3, EIF5, ZNF638, CAPRIN1, G3BP1, EIF4E	108	1129	16881	2.21514	0.731283	0.557789	0.557789
GOTERM_MF_DIRECT	GO:0003700	transcription factor activity, sequence-specific DNA binding	14	12.1739	0.00770618	PLAG1, PBX3, RFX3, ZNF518A, FOXN3, KLF3, HIF1A, RUNX1, ELK4, PURA, CREB1, TFEC, ZNF516, ZNF544	108	961	16881	2.27708	0.869264	0.557789	0.557789
GOTERM_MF_DIRECT	GO:0003705	transcription factor activity, RNA polymerase II distal enhancer sequence-specific binding	4	3.47826	0.00848348	PURA, CREB1, RFX3, HIF1A	108	66	16881	9.47306	0.893613	0.557789	0.557789
GOTERM_MF_DIRECT	GO:0019838	growth factor binding	3	2.6087	0.0125999	DUSP1, IL6ST, ACVR2A	108	27	16881	17.3673	0.964379	0.662753	0.662753
GOTERM_MF_DIRECT	GO:0003677	DNA binding	19	16.5217	0.0176612	PBRM1, MBD6, STRBP, TINF2, PBX3, RFX3, ZNF518A, ARID5B, KLF3, PHC3, RUNX1, ELK4, CREB1, ZNF507, ZMYM5, G3BP1, TFEC, TLR8, ZNF544	108	1674	16881	1.77408	0.99078	0.774151	0.774151
GOTERM_MF_DIRECT	GO:0003723	RNA binding	9	7.82609	0.0229619	PURA, SYNCRIP, HNRNPA3, ZNF638, CAPRIN1, STRBP, RLIM, TLR8, MEX3C	108	547	16881	2.57176	0.997778	0.86271	0.86271
GOTERM_MF_DIRECT	GO:0004702	receptor signaling protein serine/threonine kinase activity	3	2.6087	0.0444877	MAP3K2, MAP4K5, ACVR2A	108	53	16881	8.84748	0.999994	1	1
GOTERM_MF_DIRECT	GO:0003676	nucleic acid binding	12	10.4348	0.047582	SYNCRIP, RBM47, HNRNPA3, SART3, PLAG1, ZNF507, ZNF638, G3BP1, ZNF516, ZNF518A, ZNF544, KLF3	108	985	16881	1.90423	0.999997	1	1
GOTERM_MF_DIRECT	GO:0000166	nucleotide binding	6	5.21739	0.07047	SYNCRIP, RBM47, HNRNPA3, SART3, ZNF638, G3BP1	108	348	16881	2.69492	1	1	1
GOTERM_MF_DIRECT	GO:0003712	transcription cofactor activity	3	2.6087	0.0746075	ELK4, BTG1, CREB1	108	71	16881	6.60446	1	1	1
GOTERM_MF_DIRECT	GO:0000989	transcription factor activity, transcription factor binding	2	1.73913	0.0852053	HIF1A, FOXO1	108	14	16881	22.3294	1	1	1
GOTERM_MF_DIRECT	GO:0019901	protein kinase binding	6	5.21739	0.090873	LATS1, MAP3K2, RNF138, PXN, CCNL1, HIF1A	108	376	16881	2.49424	1	1	1
GOTERM_MF_DIRECT	GO:0004674	protein serine/threonine kinase activity	6	5.21739	0.090873	LATS1, MAP3K2, CAMK2D, DYRK2, MAP4K5, ACVR2A	108	376	16881	2.49424	1	1	1
GOTERM_MF_DIRECT	GO:0000981	RNA polymerase II transcription factor activity, sequence-specific DNA binding	4	3.47826	0.0948432	ELK4, ZMYM5, ZNF518A, FOXO1	108	171	16881	3.65627	1	1	1

## Sheet: miR-203
Category		Term	Count	%	PValue	Genes	List Total	Pop Hits	Pop Total	Fold Enrichment	Bonferroni	Benjamini	FDR
GOTERM_MF_DIRECT	GO:0016874	ligase activity	8	9.63855	0.000211342	RNF34, HERC2, TRIM4, ACSL1, RNF38, RNF217, RLIM, MEX3C	77	270	16881	6.49582	0.0407839	0.0416345	0.0416345
GOTERM_MF_DIRECT	GO:0004842	ubiquitin-protein transferase activity	6	7.22892	0.0163379	RNF34, HERC2, FEM1B, RNF38, RNF217, RLIM	77	329	16881	3.99818	0.961037	1	1
GOTERM_MF_DIRECT	GO:0046872	metal ion binding	17	20.4819	0.0203754	MAP3K2, GIT2, MBNL2, ZNF680, ZBTB24, ATP2B2, PTGS2, ACVR2A, CLEC7A, ZNF507, RNF217, ZNF614, WDFY3, ZNF148, GART, ZNF442, KDM6A	77	2069	16881	1.80134	0.982672	1	1
GOTERM_MF_DIRECT	GO:0044822	poly(A) RNA binding	11	13.253	0.0295134	PURB, SYNCRIP, RBM47, MBNL2, EIF5, API5, STRBP, MEX3C, EIF4E, SPTBN1, WDR33	77	1129	16881	2.13602	0.997265	1	1
GOTERM_MF_DIRECT	GO:0003743	translation initiation factor activity	3	3.61446	0.0308509	RRN3, EIF5, EIF4E	77	61	16881	10.782	0.997916	1	1
GOTERM_MF_DIRECT	GO:0005524	ATP binding	13	15.6627	0.0344008	MAP3K2, ENTPD1, ACSL1, MMAB, AGK, CHD9, ATP2B2, HSPA13, ACVR2A, TBCK, RPS6KA5, PAPOLA, GART	77	1495	16881	1.90638	0.998988	1	1
GOTERM_MF_DIRECT	GO:0003712	transcription cofactor activity	3	3.61446	0.0407098	ELK4, BTG1, CREB1	77	71	16881	9.2634	0.999722	1	1
GOTERM_MF_DIRECT	GO:0061630	ubiquitin protein ligase activity	4	4.81928	0.0522467	RNF34, RNF38, RNF217, RLIM	77	187	16881	4.68949	0.999974	1	1
GOTERM_MF_DIRECT	GO:0019899	enzyme binding	5	6.0241	0.0632367	BTG1, CREB1, PTGS2, HIF1A, EIF4E	77	333	16881	3.2918	0.999997	1	1
GOTERM_MF_DIRECT	GO:0003677	DNA binding	13	15.6627	0.0702488	MBD6, CHD9, ZBTB24, STRBP, PHC3, ELK4, CREB1, NFIL3, ZMYM4, ZNF507, ZNF614, MYBL1, ZNF442	77	1674	16881	1.70253	0.999999	1	1
GOTERM_MF_DIRECT	GO:0000978	RNA polymerase II core promoter proximal region sequence-specific DNA binding	5	6.0241	0.0760749	ZNF680, CREB1, ZNF148, MYBL1, KDM6A	77	355	16881	3.0878	1	1	1
GOTERM_MF_DIRECT	GO:0008270	zinc ion binding	10	12.0482	0.0787205	ZCCHC10, RNF34, HERC2, TRIM4, ZMYM4, RNF38, PXN, RLIM, MEX3C, PHC3	77	1169	16881	1.8754	1	1	1
GOTERM_MF_DIRECT	GO:0017134	fibroblast growth factor binding	2	2.40964	0.0986395	CEP57, API5	77	23	16881	19.0638	1	1	1

## Sheet: miR-625
Category	Term	Count	%	PValue	Genes	List Total	Pop Hits	Pop Total	Fold Enrichment	Bonferroni	Benjamini	FDR
GOTERM_MF_DIRECT	GO:0008134	transcription factor binding	5	13.1579	0.00218538	PURB, RBFOX2, ATF7, TP73, RUNX1	34	284	16881	8.7412	0.182313	0.201055	0.201055
GOTERM_MF_DIRECT	GO:0001078	transcriptional repressor activity, RNA polymerase II core promoter proximal region sequence-specific binding	3	7.89474	0.0198121	ATF7, MXD1, FOXP2	34	111	16881	13.4189	0.841343	0.796398	0.796398
GOTERM_MF_DIRECT	GO:0000978	RNA polymerase II core promoter proximal region sequence-specific DNA binding	4	10.5263	0.0315871	ATF7, MXD1, FOXP2, TP73	34	355	16881	5.59437	0.947812	0.796398	0.796398
GOTERM_MF_DIRECT	GO:0051019	mitogen-activated protein kinase binding	2	5.26316	0.034626	PTPRJ, ATF7	34	18	16881	55.1667	0.960916	0.796398	0.796398
GOTERM_MF_DIRECT	GO:0004712	protein serine/threonine/tyrosine kinase activity	2	5.26316	0.0552109	DYRK2, RPS6KB1	34	29	16881	34.2414	0.99462	0.849382	0.849382
GOTERM_MF_DIRECT	GO:0003714	transcription corepressor activity	3	7.89474	0.0595627	RBFOX2, MXD1, RUNX1	34	203	16881	7.33744	0.996482	0.849382	0.849382
GOTERM_MF_DIRECT	GO:0005515	protein binding	23	60.5263	0.0646269	WDHD1, PHC2, CBX5, RBFOX2, DYRK2, ZBTB1, PTPRJ, FOXP2, TTC17, RUNX1, ATXN1, RPS6KB1, PAPOLA, MSRB3, KPNA4, MDM4, ATF7, RPRD1A, MXD1, MPZL1, SKAP2, IL13RA1, TP73	34	8785	16881	1.29989	0.997859	0.849382	0.849382
GOTERM_MF_DIRECT	GO:0030145	manganese ion binding	2	5.26316	0.093334	DYRK2, PAPOLA	34	50	16881	19.86	0.999878	1	1

[truncated: 3 more sheets: miR-766, miR-1252, miR-495]
