# Supplementary material for: Competing Endogenous RNA Regulatory Networks of hsa_circ_0126672 in Pathophysiology of Coronary Heart Disease
Source: Genes (Basel). 2023 Feb 22;14(3):550. doi: 10.3390/genes14030550 (PMC10047999; doi:10.3390/genes14030550)
Supplement: Supplementary file 1 [file genes-14-00550-s001.zip › Table S5_C.xlsx]

## Sheet: miR-548c
Category		Term	%	PValue	Genes	List Total	Pop Hits	Pop Total	Fold Enrichment	Bonferroni	Benjamini	FDR
GOTERM_CC_DIRECT	GO:0005654	nucleoplasm	30.5699	1.09393e-08	CEP57, TOP2A, DYRK2, GORAB, GMNN, HNRNPU, ELK3, ELK4, RPS6KA5, PPP4R2, NAMPT, PAPOLA, KPNA4, RIOK2, SKP2, PRKACB, KDM6A, WDHD1, PNISR, PBRM1, PRMT2, NCOA3, PPHLN1, RUNX1, ARL4A, ELF1, CREB1, NUP50, ZNF638, TFEC, SKAP2, CAMK2D, RNF38, ZBTB1, ZNF22, HIF1A, FOXO1, RAD54B, ATXN1, HSPH1, TRA2B, NRIP1, RBBP6, ZNF148, SRGAP2, MAP3K2, TIA1, HNRNPA3, CBX5, H3F3B, FEM1B, API5, ZNF260, PHC3, RLIM, MDM2, ID3…	182	2784	18224	2.12205	2.73482e-06	2.73482e-06	2.73482e-06
GOTERM_CC_DIRECT	GO:0005634	nucleus	45.5959	1.39526e-07	ZNF512B, CEP57, TOP2A, BTG1, DYRK2, ZBTB24, GORAB, GMNN, HNRNPU, SNX10, ELK3, ELK4, RPS6KA5, PPP4R2, NUDCD1, ZXDC, PAPOLA, CCNL1, SKP2, GLUL, MYBL1, KDM6A, EIF5B, CNOT6L, MBNL2, PRMT2, NCOA3, H2AFV, RFX3, IRAK3, RUNX1, PTP4A1, ARL4A, ELF1, ZNF91, CREB1, PRPF18, ZNF638, ETF1, ZNF235, CAMK2D, PLAG1, RNF38, ZBTB1, ZNF518A, ZNF22, ABHD5, PTGS2, HIF1A, FOXO1, ZBTB41, ZBTB3, RAD54B, PURB, PURA, RMND5A,…	182	5415	18224	1.62726	3.4881e-05	1.74408e-05	1.74408e-05
GOTERM_CC_DIRECT	GO:0005737	cytoplasm	40.9326	2.18696e-05	CEP57, TOP2A, BTG1, DYRK2, GORAB, GMNN, ELK4, SLK, RPS6KA5, PPP4R2, NUDCD1, TBC1D32, NAMPT, PAPOLA, SKP2, GLUL, PSPH, WDHD1, EIF5B, PNISR, NAA30, CNOT6L, MBNL2, PRMT2, NCOA3, ANGEL2, IRAK3, PPHLN1, IPCEF1, RUNX1, PTP4A1, ARL4A, NUP50, ZNF638, TFEC, ETF1, WDFY3, EZR, GART, SKAP2, CAMK2D, RNF38, ABHD5, PTGS2, HIF1A, FOXO1, FAM117B, UBE2J1, RAD54B, PURA, RMND5A, ATXN1, HSPH1, SEC14L1, G3BP1, RNF217,…	182	5222	18224	1.51483	0.00545253	0.00182246	0.00182246
GOTERM_CC_DIRECT	GO:0000790	nuclear chromatin	3.62694	0.0127759	CREB1, NACC2, NCOA3, NRIP1, RFX3, H2AFV, MXD1	182	193	18224	3.63173	0.959826	0.798491	0.798491
GOTERM_CC_DIRECT	GO:0016604	nuclear body	1.5544	0.0423566	NACC2, MDM2, ZBTB1	182	33	18224	9.1029	0.99998	1	1
GOTERM_CC_DIRECT	GO:0001772	immunological synapse	1.5544	0.0447165	STX7, PTPRJ, EZR	182	34	18224	8.83516	0.999989	1	1
GOTERM_CC_DIRECT	GO:0030529	intracellular ribonucleoprotein complex	2.59067	0.0467969	HNRNPA3, DYRK2, G3BP1, HNRNPU, LARP6	182	136	18224	3.68132	0.999994	1	1
GOTERM_CC_DIRECT	GO:0010494	cytoplasmic stress granule	1.5544	0.0495779	TIA1, G3BP1, EIF4E	182	36	18224	8.34432	0.999997	1	1
GOTERM_CC_DIRECT	GO:0016607	nuclear speck	3.10881	0.0504356	PNISR, PRPF18, ZNF638, NRIP1, CCNL1, HIF1A	182	201	18224	2.98901	0.999998	1	1
GOTERM_CC_DIRECT	GO:0005829	cytosol	22.2798	0.0515592	CEP57, CAMK2D, ABCD3, C2CD3, GMNN, ABHD5, HIF1A, FOXO1, ABHD10, HSPH1, PPAT, NAMPT, G3BP1, RNF217, KPNA4, RIOK2, RBBP6, SRGAP2, SKP2, PDLIM5, GLUL, JAK3, EIF4E, PRKACB, PSPH, SPTBN1, MAP3K2, EIF5B, CNOT6L, PRMT2, USP9X, RANBP9, SYNJ2, IPCEF1, EIF5, AGO3, MDM2, RLIM, ETF1, CEP41, EZR, GART, SKAP2	182	3315	18224	1.29884	0.999998	1	1
GOTERM_CC_DIRECT	GO:0001740	Barr body	1.03627	0.0581393	SMCHD1, H3F3B	182	6	18224	33.3773	1	1	1
GOTERM_CC_DIRECT	GO:0005694	chromosome	2.07254	0.0868966	SMCHD1, RAD1, RBBP6, PPHLN1	182	105	18224	3.81455	1	1	1
GOTERM_CC_DIRECT	GO:0043005	neuron projection	3.10881	0.0877109	HNRNPA3, LIN7A, PDLIM5, PTGS2, PTPRF, PSPH	182	237	18224	2.53498	1	1	1
GOTERM_CC_DIRECT	GO:0000228	nuclear chromosome	1.5544	0.0973505	TOP2A, PBRM1, H3F3B	182	53	18224	5.66784	1	1	1

## Sheet: miR-7
Category		Term	Count	%	PValue	Genes	List Total	Pop Hits	Pop Total	Fold Enrichment	Bonferroni	Benjamini	FDR
GOTERM_CC_DIRECT	GO:0005737	cytoplasm	56	46.6667	9.95961e-06	DYRK2, BZW1, ELK4, SART3, RPS6KA5, HERC2, TBC1D32, ZMYM5, NAMPT, GLUL, TPD52, PNISR, NAA30, CNOT6L, MBNL2, DUSP1, NCOA3, STRBP, PPHLN1, RUNX1, PSMA5, PTP4A1, NUP50, ZNF638, RUFY3, DDIT4, WDFY3, GART, SKAP2, USP14, POLDIP3, ABHD5, PTGS2, HIF1A, FOXO1, FAM117B, PURA, SEC14L1, G3BP1, RNF217, ZNF425, MAP4K5, PDLIM5, EIF4E, MAP3K2, HNRNPA3, FEM1B, MEX3C, VEGFA, MIS18A, RPS6KB1, GNAQ, CAPRIN1, NAPEPLD,…	116	5222	18224	1.68476	0.00194025	0.00194212	0.00193217
GOTERM_CC_DIRECT	GO:0005654	nucleoplasm	35	29.1667	7.24323e-05	DYRK2, POLDIP3, HIF1A, FOXO1, ELK4, SYNCRIP, SART3, HERC2, RPS6KA5, ZMYM5, NAMPT, TAF9B, MAP3K2, PNISR, PBRM1, HNRNPA3, MBD6, CBX5, FEM1B, NCOA3, TINF2, ARID5B, PPHLN1, PHC3, RUNX1, PSMA5, ELF1, CREB1, MIS18A, RPS6KB1, ZNF638, NUP50, RLIM, RAD1, SKAP2	116	2784	18224	1.97508	0.0140255	0.00706215	0.00702593
GOTERM_CC_DIRECT	GO:0005634	nucleus	54	45	0.000146755	DYRK2, SNX10, ELK4, SYNCRIP, SART3, RPS6KA5, HERC2, MACROD2, CCNL1, GLUL, RAB2A, ZNF680, CNOT6L, MBNL2, DUSP1, NCOA3, STRBP, TINF2, ARID5B, RFX3, WDR33, RUNX1, PSMA5, PTP4A1, ELF1, CREB1, ZNF638, ZNF516, PLAG1, ZNF518A, ABHD5, PTGS2, HIF1A, FOXO1, PURA, ZNF507, RNF138, G3BP1, ZNF425, ZNF544, RABGAP1L, HNRNPA3, CBX5, MBD6, FEM1B, FOXN3, PHC3, KLF3, MEX3C, MIS18A, RPS6KB1, RLIM, RAD1, BRWD1	116	5415	18224	1.56668	0.0282137	0.0095391	0.00949018
GOTERM_CC_DIRECT	GO:0016607	nuclear speck	6	5	0.00896413	PNISR, SART3, POLDIP3, ZNF638, CCNL1, HIF1A	116	201	18224	4.68966	0.827246	0.437001	0.43476
GOTERM_CC_DIRECT	GO:0043005	neuron projection	6	5	0.0172474	HNRNPA3, RPS6KB1, LIN7A, PDLIM5, PTGS2, PTPRF	116	237	18224	3.9773	0.966378	0.672649	0.6692
GOTERM_CC_DIRECT	GO:0010494	cytoplasmic stress granule	3	2.5	0.021627	CAPRIN1, G3BP1, EIF4E	116	36	18224	13.092	0.985928	0.697856	0.694277
GOTERM_CC_DIRECT	GO:0043231	intracellular membrane-bounded organelle	9	7.5	0.0250512	POLDIP3, ZNF638, STX7, RAD1, ABHD5, PPHLN1, PHC3, HSPA13, RUNX1	116	558	18224	2.53393	0.992897	0.697856	0.694277
GOTERM_CC_DIRECT	GO:0005783	endoplasmic reticulum	11	9.16667	0.0365277	ANKRD13C, PTP4A1, TPD52, SYNCRIP, PGAP1, ASPH, TMEM50B, SLC39A6, SNX10, PTGS2, HSPA13	116	828	18224	2.08712	0.999294	0.890363	0.885797
GOTERM_CC_DIRECT	GO:0030529	intracellular ribonucleoprotein complex	4	3.33333	0.0549191	SYNCRIP, HNRNPA3, DYRK2, G3BP1	116	136	18224	4.62069	0.999984	1	1
GOTERM_CC_DIRECT	GO:0010369	chromocenter	2	1.66667	0.073172	MBD6, CBX5	116	12	18224	26.1839	1	1	1

## Sheet: miR-186
Category	Term	Count	%	PValue	Genes	List Total	Pop Hits	Pop Total	Fold Enrichment	Bonferroni	Benjamini	FDR
GOTERM_CC_DIRECT	GO:0005737	cytoplasm	38	44.7059	0.000170781	CHD9, ARL1, ABHD5, HIF1A, FAM117B, RAD54B, ELK4, SLK, SEC14L1, TRIM4, PPP4R2, TBC1D32, RNF217, PAPOLA, SRGAP2, MAP4K5, PDLIM5, EIF4E, PSPH, MAP3K2, TPD52, EIF5B, NAA30, TIA1, CNOT6L, MBNL2, RBFOX2, API5, NCOA3, GAB2, ACVR2A, RUNX1, VEGFA, RPS6KB1, RUFY3, TFEC, OTULIN, NAPEPLD	77	5222	18224	1.72226	0.0257933	0.0261295	0.0261295
GOTERM_CC_DIRECT	GO:0005654	nucleoplasm	22	25.8824	0.0040357	MAP3K2, TIA1, CBX5, RBFOX2, CHD9, API5, NCOA3, HNRNPU, PHC3, HIF1A, RAD54B, RUNX1, ELK4, SYNCRIP, PPP4R2, RPS6KB1, TFEC, PAPOLA, WAC, LUC7L3, SRGAP2, ZNF148	77	2784	18224	1.87028	0.461362	0.308731	0.308731
GOTERM_CC_DIRECT	GO:0070937	CRD-mediated mRNA stability complex	2	2.35294	0.0247659	SYNCRIP, HNRNPU	77	6	18224	78.8918	0.978439	0.827132	0.827132
GOTERM_CC_DIRECT	GO:0005634	nucleus	32	37.6471	0.0255094	CHD9, HNRNPU, ABHD5, HIF1A, ZBTB41, RAD54B, ELK4, PURB, SYNCRIP, PPP4R2, RNF138, PAPOLA, SRGAP2, DISC1, RAB2A, EIF5B, ZNF680, CNOT6L, MBNL2, CBX5, RBFOX2, API5, NCOA3, RFX3, PHC3, FOXP2, RUNX1, RPS6KB1, WAC, LUC7L3, MXD1, ZNF235	77	5415	18224	1.39864	0.980814	0.827132	0.827132
GOTERM_CC_DIRECT	GO:0005794	Golgi apparatus	9	10.5882	0.0270305	RAB2A, SEC14L1, GALNT3, FUT9, TMED7-TICAM2, ARL1, GCC2, CD46, ZNF148	77	863	18224	2.46822	0.984893	0.827132	0.827132
GOTERM_CC_DIRECT	GO:0014069	postsynaptic density	4	4.70588	0.0416349	LIN7A, DISC1, PDLIM5, SRGAP2	77	184	18224	5.14512	0.998506	1	1
GOTERM_CC_DIRECT	GO:0005783	endoplasmic reticulum	8	9.41176	0.0569386	TPD52, MINPP1, SYNCRIP, PGAP1, ASPH, TMED7-TICAM2, DISC1, UGGT2	77	828	18224	2.28672	0.999873	1	1
GOTERM_CC_DIRECT	GO:0045211	postsynaptic membrane	4	4.70588	0.0581664	LIN7A, DISC1, PDLIM5, SRGAP2	77	211	18224	4.48674	0.999896	1	1
GOTERM_CC_DIRECT	GO:0009986	cell surface	6	7.05882	0.0757749	RPS6KB1, HNRNPU, CEP41, CD46, ACVR2A, VEGFA	77	542	18224	2.62002	0.999994	1	1
GOTERM_CC_DIRECT	GO:0043005	neuron projection	4	4.70588	0.076577	RPS6KB1, LIN7A, PDLIM5, PSPH	77	237	18224	3.99452	0.999995	1	1

## Sheet: miR-21-5p
Category	Term	Count	%	PValue	Genes	List Total	Pop Hits	Pop Total	Fold Enrichment	Bonferroni	Benjamini	FDR
GOTERM_CC_DIRECT	GO:0016020~membrane	14	28.5714	0.00297549	ENTPD1, ABCD3, HNRNPU, FOXO3, RASGRP1, NIPAL2, CAPRIN1, PDE4B, CNTN1, GCNT2, CEP41, PDLIM5, RECK, IL6R	48	2200	18224	2.41606	0.2643	0.306476	0.306476
GOTERM_CC_DIRECT	GO:0005829~cytosol	16	32.6531	0.0164715	EPM2A, MAP3K2, ABCD3, STAT3, ARL1, FOXO3, IPCEF1, RASGRP1, LATS1, CAPRIN1, TAGAP, PDE4B, CEP41, EPHB2, SKP2, PDLIM5	48	3315	18224	1.83248	0.81926	0.848284	0.848284
GOTERM_CC_DIRECT	GO:0000139~Golgi membrane	5	10.2041	0.0653255	ST6GAL1, FUT9, TMED7-TICAM2, GCNT2, RASGRP1	48	591	18224	3.21207	0.999049	1	1

## Sheet: miR-513
Category	Term	Count	%	PValue	Genes	List Total	Pop Hits	Pop Total	Fold Enrichment	Bonferroni	Benjamini	FDR
GOTERM_CC_DIRECT	GO:0005654	nucleoplasm	30	30.6122	8.4368e-05	CEP57, RNF38, ZBTB1, ZNF22, FOXO1, RAD54B, ELK4, RPS6KA5, PPP4R2, NRIP1, NAMPT, PAPOLA, KPNA4, ZNF148, PRKACB, KDM6A, MAP3K2, PBRM1, FEM1B, EED, KRR1, ZNF260, PHC3, RAD23B, ELF1, CREB1, MDM2, WAC, MDM4, SKAP2	94	2784	18224	2.08914	0.0129924	0.00869349	0.00869349
GOTERM_CC_DIRECT	GO:0005634	nucleus	46	46.9388	0.000112174	CEP57, BTG1, RNF38, ZBTB1, ZNF518A, ZNF22, PTGS2, FOXO1, ZBTB41, RAD54B, ELK4, PURB, RPS6KA5, PPP4R2, RNF138, ZNF507, NACC2, NRIP1, G3BP1, PAPOLA, DISC1, ZNF268, MYBL1, KDM6A, ZNF562, CNOT6L, FEM1B, EED, KRR1, RANBP9, RFX3, KLF3, PHC3, RAD23B, WDR33, PTP4A1, ELF1, CREB1, SYF2, TDP1, ZNF516, MDM2, WAC, MDM4, ETF1, BRWD1	94	5415	18224	1.64693	0.0172377	0.00869349	0.00869349
GOTERM_CC_DIRECT	GO:0005737	cytoplasm	39	39.7959	0.00758997	CEP57, BTG1, KCNE3, RNF38, PTGS2, FOXO1, UBE2J1, RAD54B, ELK4, SLK, RPS6KA5, PPP4R2, NAMPT, G3BP1, RNF217, PAPOLA, NOS1, AZI2, ZNF268, MAP3K2, CNOT6L, FEM1B, KRR1, USP9X, ZNF260, ANGEL2, RANBP9, IPCEF1, RAD23B, ACVR2A, PTP4A1, ARHGEF9, TDP1, RUFY3, NAPEPLD, MDM2, ETF1, BRWD1, SKAP2	94	5222	18224	1.44792	0.693008	0.392148	0.392148
GOTERM_CC_DIRECT	GO:0016604	nuclear body	3	3.06122	0.0122744	NACC2, MDM2, ZBTB1	94	33	18224	17.6248	0.852555	0.475632	0.475632
GOTERM_CC_DIRECT	GO:0000790	nuclear chromatin	4	4.08163	0.0760903	CREB1, NACC2, NRIP1, RFX3	94	193	18224	4.01808	0.999995	1	1

## Sheet: miR-944
Category	Term	Count	%	PValue	Genes	List Total	Pop Hits	Pop Total	Fold Enrichment	Bonferroni	Benjamini	FDR
GOTERM_CC_DIRECT	GO:0000151	ubiquitin ligase complex	4	5	0.0104027	DYRK2, MED21, RNF217, MED17	77	108	18224	8.76575	0.785021	1	1
GOTERM_CC_DIRECT	GO:0032580	Golgi cisterna membrane	3	3.75	0.0401142	GALNT3, FUT9, CSGALNACT2	77	76	18224	9.34245	0.997566	1	1
GOTERM_CC_DIRECT	GO:0005667	transcription factor complex	4	5	0.0468408	MAFB, PBX3, RFX3, MED17	77	193	18224	4.90519	0.999134	1	1
GOTERM_CC_DIRECT	GO:0005654	nucleoplasm	18	22.5	0.0642098	MAP3K2, PNISR, DYRK2, CHD9, MGA, TINF2, ZBTB1, PHC3, RAD23B, MED17, ELK4, CREB1, TFEC, ZMYM6, RIOK2, ZNF148, PRKACB, SKAP2	77	2784	18224	1.53023	0.999942	1	1

## Sheet: miR-579
Category	Term	Count	%	PValue	Genes	List Total	Pop Hits	Pop Total	Fold Enrichment	Bonferroni	Benjamini	FDR
GOTERM_CC_DIRECT	GO:0005654	nucleoplasm	27	35.5263	8.34652e-06	CAMK2D, RRN3, GORAB, ZBTB1, FOXO3, ELK4, RBM4, PPP4R2, ZMYM4, NAMPT, PIP5K1A, KPNA4, RIOK2, HADH, PRKACB, MAP3K2, PNISR, RBM39, TIA1, HNRNPA3, FEM1B, PHC3, CREB1, NUP50, FUBP1, TFEC, KLF9	72	2784	18224	2.45474	0.00120118	0.0012019	0.0012019
GOTERM_CC_DIRECT	GO:0005737	cytoplasm	35	46.0526	0.000455133	CAMK2D, BTG1, GORAB, TNFAIP1, ABHD5, FOXO3, BZW1, ELK4, CDC42, RBM4, RMND5A, PPP4R2, ZMYM4, NAMPT, RNF217, PPFIA1, PIP5K1A, HADH, MAP4K5, MAP3K2, PNISR, TIA1, HNRNPA3, FEM1B, STRBP, ANGEL2, RANBP9, ACVR2A, TTC17, EIF5, NUP50, TFEC, KLF9, NAPEPLD, WDFY3	72	5222	18224	1.69646	0.0634515	0.0327695	0.0327695
GOTERM_CC_DIRECT	GO:0000139	Golgi membrane	7	9.21053	0.0274672	CDC42, FUT9, MGAT4A, TMED7-TICAM2, CSGALNACT2, CD59, PLD1	72	591	18224	2.99793	0.981878	1	1
GOTERM_CC_DIRECT	GO:0016607	nuclear speck	4	5.26316	0.0437422	RBM4, RBM39, PNISR, PIP5K1A	72	201	18224	5.03704	0.998405	1	1

## Sheet: miR-145
Category		Term	Count	%	PValue	Genes	List Total	Pop Hits	Pop Total	Fold Enrichment	Bonferroni	Benjamini	FDR
GOTERM_CC_DIRECT	GO:0005737	cytoplasm	53	46.087	1.87679e-05	BTG1, DYRK2, BZW1, ELK4, SART3, TBC1D32, ZMYM5, NAMPT, NOS1, GLUL, TPD52, NAA30, CNOT6L, MBNL2, DUSP1, STRBP, PPHLN1, RUNX1, PTP4A1, NUP50, ZNF638, RUFY3, DDIT4, TFEC, WDFY3, GART, CAMK2D, PXN, ABHD5, HIF1A, FOXO1, FAM117B, SOCS2, PURA, G3BP1, MAP4K5, SRGAP2, PDLIM5, EIF4E, MAP3K2, HNRNPA3, FEM1B, MEX3C, ACVR2A, MIS18A, EIF5, RPS6KB1, GNAQ, CAPRIN1, NAPEPLD, RLIM, MDM2, BRWD1	110	5222	18224	1.68147	0.00370918	0.00371604	0.00371604
GOTERM_CC_DIRECT	GO:0005634	nucleus	53	46.087	5.523e-05	BTG1, DYRK2, SNX10, ELK4, SYNCRIP, SART3, MACROD2, CCNL1, GLUL, KDM6A, ZNF680, CNOT6L, MBNL2, DUSP1, STRBP, TINF2, ARID5B, RFX3, WDR33, RUNX1, PTP4A1, CREB1, ZNF638, ZNF516, CAMK2D, RBM47, PLAG1, ZNF518A, ABHD5, HIF1A, FOXO1, PURA, ZNF507, RNF138, G3BP1, ZNF544, SRGAP2, RABGAP1L, HNRNPA3, CBX5, MBD6, FEM1B, PBX3, FOXN3, PHC3, KLF3, MEX3C, MIS18A, EIF5, RPS6KB1, RLIM, MDM2, BRWD1	110	5415	18224	1.62154	0.0108763	0.00546777	0.00546777
GOTERM_CC_DIRECT	GO:0005654	nucleoplasm	32	27.8261	0.0003179	CAMK2D, DYRK2, PXN, HIF1A, FOXO1, ELK4, SYNCRIP, SART3, ZMYM5, NAMPT, RPRD1A, SRGAP2, KDM6A, MAP3K2, PBRM1, HNRNPA3, MBD6, CBX5, FEM1B, TINF2, ARID5B, PPHLN1, PHC3, RUNX1, CREB1, MIS18A, RPS6KB1, ZNF638, NUP50, TFEC, MDM2, RLIM	110	2784	18224	1.90428	0.0610136	0.0209814	0.0209814
GOTERM_CC_DIRECT	GO:0033017	sarcoplasmic reticulum membrane	3	2.6087	0.0175559	CAMK2D, ASPH, NOS1	110	34	18224	14.6182	0.970012	0.774713	0.774713
GOTERM_CC_DIRECT	GO:0010494	cytoplasmic stress granule	3	2.6087	0.0195634	CAPRIN1, G3BP1, EIF4E	110	36	18224	13.8061	0.979999	0.774713	0.774713
GOTERM_CC_DIRECT	GO:0005783	endoplasmic reticulum	11	9.56522	0.0265222	ANKRD13C, PTP4A1, TPD52, SYNCRIP, GABARAPL1, PGAP1, ASPH, TMEM50B, SLC39A6, SNX10, HSPA13	110	828	18224	2.20097	0.995118	0.875232	0.875232
GOTERM_CC_DIRECT	GO:0030529	intracellular ribonucleoprotein complex	4	3.47826	0.0481985	SYNCRIP, HNRNPA3, DYRK2, G3BP1	110	136	18224	4.87273	0.999943	1	1
GOTERM_CC_DIRECT	GO:0043005	neuron projection	5	4.34783	0.0539843	HNRNPA3, RPS6KB1, LIN7A, PDLIM5, PTPRF	110	237	18224	3.49521	0.999983	1	1
GOTERM_CC_DIRECT	GO:0016591	DNA-directed RNA polymerase II, holoenzyme	2	1.73913	0.0638767	RPRD1A, GCOM1	110	11	18224	30.1223	0.999998	1	1
GOTERM_CC_DIRECT	GO:0010369	chromocenter	2	1.73913	0.0694791	MBD6, CBX5	110	12	18224	27.6121	0.999999	1	1

## Sheet: miR-203
Category	Term	Count	%	PValue	Genes	List Total	Pop Hits	Pop Total	Fold Enrichment	Bonferroni	Benjamini	FDR
GOTERM_CC_DIRECT	GO:0005634	nucleus	40	48.1928	0.000184302	CEP57, RBM47, RNF34, RRN3, BTG1, CHD9, ZBTB24, RNF38, PTGS2, HIF1A, ELK4, PURB, SYNCRIP, EDRF1, HERC2, RPS6KA5, NFIL3, ZNF507, PAPOLA, MYBL1, SPTBN1, ZNF442, KDM6A, ZNF680, MBD6, MBNL2, FEM1B, API5, STRBP, PHC3, MEX3C, WDR33, PTP4A1, CREB1, PRPF18, EIF5, ZNF614, RLIM, RAD1, BRWD1	80	5415	18224	1.68273	0.0260133	0.0263552	0.0263552
GOTERM_CC_DIRECT	GO:0005654	nucleoplasm	25	30.1205	0.000512414	CEP57, RNF34, RRN3, CHD9, RNF38, PXN, HIF1A, ELK4, SYNCRIP, HERC2, RPS6KA5, CLEC7A, ZMYM4, PAPOLA, ZNF148, KDM6A, MAP3K2, GIT2, MBD6, FEM1B, API5, PHC3, CREB1, RLIM, RAD1	80	2784	18224	2.04562	0.0706724	0.0366376	0.0366376
GOTERM_CC_DIRECT	GO:0005737	cytoplasm	37	44.5783	0.0010061	CEP57, RNF34, BTG1, CHD9, RNF38, PXN, PTGS2, HIF1A, ELK4, HERC2, RPS6KA5, TRIM4, CLEC7A, TMEM127, ZMYM4, RNF217, PAPOLA, EIF4E, SPTBN1, DENND2D, MAP3K2, NAA30, MBNL2, FEM1B, API5, STRBP, ATP2B2, MEX3C, ACVR2A, VEGFA, PTP4A1, EIF5, RLIM, WDFY3, BRWD1, GART, GOLGA8A	80	5222	18224	1.61406	0.134064	0.0479574	0.0479574
GOTERM_CC_DIRECT	GO:0043231	intracellular membrane-bounded organelle	7	8.43373	0.0340411	VCAN, CLEC7A, AGK, RAD1, ATP2B2, PHC3, HSPA13	80	558	18224	2.85771	0.992935	1	1

## Sheet: miR-625
Category	Term	Count	%	PValue	Genes	List Total	Pop Hits	Pop Total	Fold Enrichment	Bonferroni	Benjamini	FDR
GOTERM_CC_DIRECT	GO:0005654	nucleoplasm	16	42.1053	5.67762e-05	WDHD1, PHC2, CBX5, RBFOX2, DYRK2, ZBTB1, RUNX1, ATXN1, RPS6KB1, PAPOLA, KPNA4, MDM4, ATF7, RPRD1A, SKAP2, TP73	35	2784	18224	2.99245	0.00396656	0.00397433	0.00397433
GOTERM_CC_DIRECT	GO:0043231	intracellular membrane-bounded organelle	5	13.1579	0.0194899	ATXN1, ABHD5, PPT2, TP73, RUNX1	35	558	18224	4.66564	0.747859	0.474543	0.474543
GOTERM_CC_DIRECT	GO:0016591	DNA-directed RNA polymerase II, holoenzyme	2	5.26316	0.0203375	RPRD1A, GCOM1	35	11	18224	94.6701	0.76267	0.474543	0.474543
GOTERM_CC_DIRECT	GO:0005634	nucleus	16	42.1053	0.0527395	PHC2, CBX5, RBFOX2, DYRK2, ZBTB1, ABHD5, FOXP2, RUNX1, PURB, ATXN1, RPS6KB1, PAPOLA, MDM4, ATF7, MXD1, TP73	35	5415	18224	1.5385	0.977465	0.922942	0.922942

[truncated: 3 more sheets: miR-766, miR-1252, miR-495]
