# Supplementary material for: Competing Endogenous RNA Regulatory Networks of hsa_circ_0126672 in Pathophysiology of Coronary Heart Disease
Source: Genes (Basel). 2023 Feb 22;14(3):550. doi: 10.3390/genes14030550 (PMC10047999; doi:10.3390/genes14030550)
Supplement: Supplementary file 1 [file genes-14-00550-s001.zip › Table S6.xlsx]

## Sheet: Sheet1
miR-548c-3p	miR-186-5p	miR-1252-5p	miR-944	Mir-513-3P	Mir-579-3P	miR-7	miR-625-5p	miR-766-3p	miR-145		miR-203	miRNA-495	hsa00230	miR-21-5p	hsa00052	miR-145-5p
Oxidative phosphorylation	Inositol phosphate metabolism	Oxidative phosphorylation	Glycerolipid metabolism	Glycerolipid metabolism	Glycerolipid metabolism	MAPK signaling pathway	Fatty acid metabolism	Glycerolipid metabolism	Purine metabolism		Metabolic pathways	Biosynthesis of cofactors - Homo sapiens	hsa00240	Purine metabolism	hsa00220	Galactose metabolism
Glycerolipid metabolism	Glycosylphosphatidylinositol	MAPK signaling pathway	Inositol phosphate metabolism	MAPK signaling pathway	Inositol phosphate metabolism	ErbB signaling pathway	ErbB signaling pathway	MAPK signaling pathway	N-Glycan biosynthesis		Fatty acid metabolism	Glycerolipid metabolism - Homo sapiens	hsa00310	Pyrimidine metabolism	hsa00230	Arginine biosynthesis
Inositol phosphate metabolism	Glycerophospholipid metabolism	ErbB signaling pathway	PPAR signaling pathway	Ras signaling pathway	Fatty acid metabolism	Ras signaling pathway	HIF-1 signaling pathway	Rap1 signaling pathway	Metabolic pathways		Biosynthesis of cofactors	N-Glycan biosynthesis - Homo sapiens	hsa00510	Lysine degradation	hsa00250	Purine metabolism
Glycosylphosphatidylinositol	MAPK signaling pathway	Ras signaling pathway	MAPK signaling pathway	Calcium signaling pathway	PPAR signaling pathway	Rap1 signaling pathway	p53 signaling pathway	FoxO signaling pathway	EGFR tyrosine kinase inhibitor resistance		Fatty acid biosynthesis	Various types of N-glycan biosynthesis - Homo sapiens	hsa00514	N-Glycan biosynthesis	hsa00310	Alanine, aspartate and glutamate metabolism
MAPK signaling pathway	ErbB signaling pathway	Calcium signaling pathway	Ras signaling pathway	cGMP-PKG signaling pathway	MAPK signaling pathway	Calcium signaling pathway	mTOR signaling pathway	Sphingolipid signaling pathway	Endocrine resistance		Fatty acid degradation	Glycosylphosphatidylinositol	hsa00515	Other types of O-glycan biosynthesis	hsa00330	Lysine degradation
ErbB signaling pathway	Ras signaling pathway	cAMP signaling pathway	Rap1 signaling pathway	cAMP signaling pathway	ErbB signaling pathway	cGMP-PKG signaling pathway	PI3K-Akt signaling pathway	p53 signaling pathway	Platinum drug resistance		Glycerolipid metabolism	Glycosphingolipid biosynthesis - lacto and neolacto series - Homo sapiens	hsa00601	Mannose type O-glycan biosynthesis	hsa00500	Arginine and proline metabolism
Ras signaling pathway	Rap1 signaling pathway	Chemokine signaling pathway	Calcium signaling pathway	Chemokine signaling pathway	Ras signaling pathway	cAMP signaling pathway	AMPK signaling pathway	mTOR signaling pathway	RNA transport		Glycerophospholipid metabolism	Nicotinate and nicotinamide metabolism - Homo sapiens	hsa00603	Glycosphingolipid biosynthesis - lacto and neolacto series	hsa00510	Starch and sucrose metabolism
Rap1 signaling pathway	Calcium signaling pathway	HIF-1 signaling pathway	cGMP-PKG signaling pathway	NF-kappa B signaling pathway	Rap1 signaling pathway	Chemokine signaling pathway	Longevity regulating pathway	PI3K-Akt signaling pathway	mRNA surveillance pathway		Ether lipid metabolism	One carbon pool by folate - Homo sapiens	hsa01100	Glycosphingolipid biosynthesis - globo and isoglobo series	hsa00513	N-Glycan biosynthesis
Calcium signaling pathway	Cytokine-cytokine receptor interaction	FoxO signaling pathway	cAMP signaling pathway	FoxO signaling pathway	Calcium signaling pathway	NF-kappa B signaling pathway	Notch signaling pathway	Cellular senescence	RNA degradation		Arachidonic acid metabolism	RNA transport - Homo sapiens	hsa01521	Metabolic pathways	hsa00515	Various types of N-glycan biosynthesis
cGMP-PKG signaling pathway	HIF-1 signaling pathway	Sphingolipid signaling pathway	Chemokine signaling pathway	p53 signaling pathway	cGMP-PKG signaling pathway	HIF-1 signaling pathway	TGF-beta signaling pathway	Adrenergic signaling in cardiomyocytes	MAPK signaling pathway		Purine metabolism	mRNA surveillance pathway - Homo sapiens	hsa02010	EGFR tyrosine kinase inhibitor resistance	hsa00563	Mannose type O-glycan biosynthesis
cAMP signaling pathway	Sphingolipid signaling pathway	Phospholipase D signaling pathway	NF-kappa B signaling pathway	PI3K-Akt signaling pathway	cAMP signaling pathway	FoxO signaling pathway	Apelin signaling pathway	VEGF signaling pathway	ErbB signaling pathway		Pyrimidine metabolism	SNARE interactions in vesicular transport - Homo sapiens	hsa03040	ABC transporters	hsa00601	Glycosylphosphatidylinositol
Chemokine signaling pathway	Phospholipase D signaling pathway	p53 signaling pathway	HIF-1 signaling pathway	AMPK signaling pathway	Chemokine signaling pathway	Sphingolipid signaling pathway	Hippo signaling pathway	Signaling pathways regulating pluripotency of stem cells	Calcium signaling pathway		Alanine, aspartate and glutamate metabolism	Ubiquitin mediated proteolysis - Homo sapiens	hsa04010	Spliceosome	hsa00603	Glycosphingolipid biosynthesis - lacto and neolacto series
NF-kappa B signaling pathway	mTOR signaling pathway	PI3K-Akt signaling pathway	Phosphatidylinositol signaling system	Longevity regulating pathway	HIF-1 signaling pathway	SNARE interactions in vesicular transport	JAK-STAT signaling pathway	Complement and coagulation cascades	cAMP signaling pathway		Arginine biosynthesis	Proteasome - Homo sapiens	hsa04014	MAPK signaling pathway	hsa00630	Glycosphingolipid biosynthesis - globo and isoglobo series
HIF-1 signaling pathway	PI3K-Akt signaling pathway	Longevity regulating pathway	Sphingolipid signaling pathway	Cellular senescence	FoxO signaling pathway	mTOR signaling pathway	Th17 cell differentiation	Platelet activation	Cytokine-cytokine receptor interaction		D-Glutamine and D-glutamate metabolism	MAPK signaling pathway - Homo sapiens	hsa04022	Ras signaling pathway	hsa00670	Glyoxylate and dicarboxylate metabolism
FoxO signaling pathway	AMPK signaling pathway	Cellular senescence	Phospholipase D signaling pathway	Cardiac muscle contraction	Phosphatidylinositol signaling system	PI3K-Akt signaling pathway	Thermogenesis	Toll-like receptor signaling pathway	Chemokine signaling pathway		N-Glycan biosynthesis	Ras signaling pathway - Homo sapiens	hsa04024	cGMP-PKG signaling pathway	hsa00760	One carbon pool by folate
Phosphatidylinositol signaling system	Longevity regulating pathway	Adrenergic signaling in cardiomyocytes	SNARE interactions in vesicular transport	Adrenergic signaling in cardiomyocytes	Sphingolipid signaling pathway	AMPK signaling pathway	Neurotrophin signaling pathway	NOD-like receptor signaling pathway	HIF-1 signaling pathway		Mannose type O-glycan biosynthesis	Rap1 signaling pathway - Homo sapiens	hsa04060	cAMP signaling pathway	hsa00910	Nicotinate and nicotinamide metabolism
p53 signaling pathway	Cardiac muscle contraction	Vascular smooth muscle contraction	mTOR signaling pathway	Vascular smooth muscle contraction	Phospholipase D signaling pathway	Longevity regulating pathway	Insulin signaling pathway	RIG-I-like receptor signaling pathway	FoxO signaling pathway		Glycosylphosphatidylinositol	Hippo signaling pathway - Homo sapiens	hsa04061	Cytokine-cytokine receptor interaction	hsa01100	Nitrogen metabolism
SNARE interactions in vesicular transport	TGF-beta signaling pathway	Wnt signaling pathway	PI3K-Akt signaling pathway	Wnt signaling pathway	p53 signaling pathway	Cellular senescence	Regulation of lipolysis in adipocytes	C-type lectin receptor signaling pathway	Cell cycle		Glycosphingolipid biosynthesis - lacto and neolacto series	Hippo signaling pathway - multiple species - Homo sapiens	hsa04062	Viral protein interaction with cytokine and cytokine receptor	hsa01230	Metabolic pathways
mTOR signaling pathway	VEGF signaling pathway	Apelin signaling pathway	AMPK signaling pathway	TGF-beta signaling pathway	PI3K-Akt signaling pathway	Cardiac muscle contraction	s	JAK-STAT signaling pathway	Oocyte meiosis		Glycosphingolipid biosynthesis - globo and isoglobo series	VEGF signaling pathway - Homo sapiens	hsa04066	Chemokine signaling pathway	hsa01521	Biosynthesis of amino acids
PI3K-Akt signaling pathway	Apelin signaling pathway	Complement and coagulation cascades	Longevity regulating pathway	VEGF signaling pathway	AMPK signaling pathway	Adrenergic signaling in cardiomyocytes		IL-17 signaling pathway	p53 signaling pathway		One carbon pool by folate	JAK-STAT signaling pathway - Homo sapiens	hsa04068	HIF-1 signaling pathway	hsa01522	EGFR tyrosine kinase inhibitor resistance
AMPK signaling pathway	Hippo signaling pathway	Platelet activation	Cardiac muscle contraction	Apelin signaling pathway	Longevity regulating pathway	Vascular smooth muscle contraction		Th1 and Th2 cell differentiation	Ubiquitin mediated proteolysis		Porphyrin and chlorophyll metabolism	NF-kappa B signaling pathway - Homo sapiens	hsa04110	FoxO signaling pathway	hsa01523	Endocrine resistance
Longevity regulating pathway	Signaling pathways regulating pluripotency of stem cells	C-type lectin receptor signaling pathway	Adrenergic signaling in cardiomyocytes	Signaling pathways regulating pluripotency of stem cells	Cellular senescence	TGF-beta signaling pathway		Th17 cell differentiation	Autophagy - other		Spliceosome	TNF signaling pathway - Homo sapiens	hsa04120	Cell cycle	hsa01524	Antifolate resistance
Cellular senescence	Complement and coagulation cascades	Fc epsilon RI signaling pathway	Vascular smooth muscle contraction	Complement and coagulation cascades	Adrenergic signaling in cardiomyocytes	VEGF signaling pathway		T cell receptor signaling pathway	Mitophagy - animal		RNA transport	HIF-1 signaling pathway - Homo sapiens	hsa04137	Ubiquitin mediated proteolysis	hsa03013	Platinum drug resistance
Cardiac muscle contraction	JAK-STAT signaling pathway	Circadian entrainment	Wnt signaling pathway	Platelet activation	Vascular smooth muscle contraction	Apelin signaling pathway		Fc epsilon RI signaling pathway	Autophagy - animal		mRNA surveillance pathway	FoxO signaling pathway - Homo sapiens	hsa04146	Mitophagy - animal	hsa03015	RNA transport
Adrenergic signaling in cardiomyocytes	Thermogenesis	Retrograde endocannabinoid signaling	VEGF signaling pathway	Toll-like receptor signaling pathway	Wnt signaling pathway	Hippo signaling pathway		TNF signaling pathway	Endocytosis		Ubiquitin mediated proteolysis	Calcium signaling pathway - Homo sapiens	hsa04150	Peroxisome	hsa03018	mRNA surveillance pathway
Vascular smooth muscle contraction	Insulin signaling pathway	Insulin signaling pathway	Apelin signaling pathway	NOD-like receptor signaling pathway	TGF-beta signaling pathway	Hippo signaling pathway - multiple species		Leukocyte transendothelial migration	mTOR signaling pathway		RNA degradation	cAMP signaling pathway - Homo sapiens	hsa04151	mTOR signaling pathway	hsa03040	RNA degradation
Wnt signaling pathway	GnRH signaling pathway	Insulin secretion	Hippo signaling pathway	RIG-I-like receptor signaling pathway	VEGF signaling pathway	Signaling pathways regulating pluripotency of stem cells		Thermogenesis	PI3K-Akt signaling pathway		MAPK signaling pathway	cGMP-PKG signaling pathway - Homo sapiens	hsa04152	PI3K-Akt signaling pathway	hsa04010	Spliceosome
Notch signaling pathway	Estrogen signaling pathway	Estrogen signaling pathway	Hippo signaling pathway - multiple species	C-type lectin receptor signaling pathway	Apelin signaling pathway	Complement and coagulation cascades		Neurotrophin signaling pathway	AMPK signaling pathway		Ras signaling pathway	PI3K-Akt signaling pathway - Homo sapiens	hsa04211	AMPK signaling pathway	hsa04012	MAPK signaling pathway
TGF-beta signaling pathway	Thyroid hormone signaling pathway	Oxytocin signaling pathway	Signaling pathways regulating pluripotency of stem cells	JAK-STAT signaling pathway	Signaling pathways regulating pluripotency of stem cells	Platelet activation		Retrograde endocannabinoid signaling	Longevity regulating pathway		Rap1 signaling pathway	AMPK signaling pathway - Homo sapiens	hsa04213	Longevity regulating pathway	hsa04015	ErbB signaling pathway
VEGF signaling pathway	Regulation of lipolysis in adipocytes	Glucagon signaling pathway	Platelet activation	IL-17 signaling pathway	Complement and coagulation cascades	Toll-like receptor signaling pathway		Insulin signaling pathway	Longevity regulating pathway - multiple species		TGF-beta signaling pathway	mTOR signaling pathway - Homo sapiens	hsa04217	Longevity regulating pathway - multiple species	hsa04020	Rap1 signaling pathway
Apelin signaling pathway	Relaxin signaling pathway	Regulation of lipolysis in adipocytes	Toll-like receptor signaling pathway	Th17 cell differentiation	Platelet activation	NOD-like receptor signaling pathway		GnRH signaling pathway	Necroptosis		VEGF signaling pathway	Cytokine-cytokine receptor interaction - Homo sapiens	hsa04218	Necroptosis	hsa04022	Calcium signaling pathway
Signaling pathways regulating pluripotency of stem cells	Insulin resistance	Renin secretion	NOD-like receptor signaling pathway	TNF signaling pathway	NOD-like receptor signaling pathway	C-type lectin receptor signaling pathway		Estrogen signaling pathway	Cellular senescence		Apelin signaling pathway	Viral protein interaction with cytokine and cytokine receptor - Homo sapiens	hsa04261	Cellular senescence	hsa04024	cGMP-PKG signaling pathway
Complement and coagulation cascades	AGE-RAGE signaling pathway in diabetic complications	Aldosterone synthesis and secretion	C-type lectin receptor signaling pathway	Circadian rhythm	JAK-STAT signaling pathway	JAK-STAT signaling pathway		Prolactin signaling pathway	Adrenergic signaling in cardiomyocytes		NF-kappa B signaling pathway	Endocytosis - Homo sapiens	hsa04350	Adrenergic signaling in cardiomyocytes	hsa04060	cAMP signaling pathway
Platelet activation	Rheumatoid arthritis	Relaxin signaling pathway	JAK-STAT signaling pathway	Circadian entrainment	Th17 cell differentiation	IL-17 signaling pathway		Thyroid hormone signaling pathway	Wnt signaling pathway		TNF signaling pathway	Phagosome - Homo sapiens	hsa04360	TGF-beta signaling pathway	hsa04061	Cytokine-cytokine receptor interaction
NOD-like receptor signaling pathway	Fluid shear stress and atherosclerosis	Cortisol synthesis and secretion	IL-17 signaling pathway	Thermogenesis	T cell receptor signaling pathway	Th17 cell differentiation		Relaxin signaling pathway	TGF-beta signaling pathway		HIF-1 signaling pathway	Autophagy - animal - Homo sapiens	hsa04380	Axon guidance	hsa04062	Viral protein interaction with cytokine and cytokine receptor
C-type lectin receptor signaling pathway		Vasopressin-regulated water reabsorption	Th17 cell differentiation	Neurotrophin signaling pathway	TNF signaling pathway	TNF signaling pathway		Type II diabetes mellitus	Axon guidance		FoxO signaling pathway	Mitophagy - animal - Homo sapiens	hsa04390	Osteoclast differentiation	hsa04064	Chemokine signaling pathway
JAK-STAT signaling pathway		Dilated cardiomyopathy	TNF signaling pathway	Retrograde endocannabinoid signaling	Leukocyte transendothelial migration	Circadian rhythm		AGE-RAGE signaling pathway in diabetic complications	VEGF signaling pathway		Calcium signaling pathway	Cell cycle - Homo sapiens	hsa04392	Hippo signaling pathway	hsa04066	NF-kappa B signaling pathway
IL-17 signaling pathway		Diabetic cardiomyopathy	Circadian rhythm	Insulin signaling pathway	Circadian rhythm	Circadian entrainment		Diabetic cardiomyopathy	Apelin signaling pathway		Phospholipase D signaling pathway	Oocyte meiosis - Homo sapiens	hsa04514	Hippo signaling pathway - multiple species	hsa04068	HIF-1 signaling pathway
Th1 and Th2 cell differentiation		Lipid and atherosclerosis	Circadian entrainment	Insulin secretion	Circadian entrainment	Thermogenesis		Lipid and atherosclerosis	Focal adhesion		Sphingolipid signaling pathway	Necroptosis - Homo sapiens	hsa04540	Cell adhesion molecules	hsa04071	FoxO signaling pathway
Th17 cell differentiation			Thermogenesis	GnRH signaling pathway	Thermogenesis	Neurotrophin signaling pathway		Fluid shear stress and atherosclerosis	Cell adhesion molecules		cAMP signaling pathway	p53 signaling pathway - Homo sapiens	hsa04550	Gap junction	hsa04110	Sphingolipid signaling pathway
TNF signaling pathway			Retrograde endocannabinoid signaling	Estrogen signaling pathway	Neurotrophin signaling pathway	Retrograde endocannabinoid signaling			Signaling pathways regulating pluripotency of stem cells		cGMP-PKG signaling pathway	Cellular senescence - Homo sapiens	hsa04611	Signaling pathways regulating pluripotency of stem cells	hsa04114	Cell cycle
Leukocyte transendothelial migration			Insulin signaling pathway	Thyroid hormone signaling pathway	Retrograde endocannabinoid signaling	Insulin signaling pathway			NOD-like receptor signaling pathway		PI3K-Akt signaling pathway	Focal adhesion - Homo sapiens	hsa04612	Platelet activation	hsa04115	Oocyte meiosis
Circadian rhythm			Insulin secretion	Oxytocin signaling pathway	Insulin signaling pathway	Insulin secretion			C-type lectin receptor signaling pathway		AMPK signaling pathway	Adherens junction - Homo sapiens	hsa04630	Antigen processing and presentation	hsa04120	p53 signaling pathway
Circadian entrainment			GnRH signaling pathway	Glucagon signaling pathway	Insulin secretion	GnRH signaling pathway			Fc gamma R-mediated phagocytosis		mTOR signaling pathway	Tight junction - Homo sapiens	hsa04640	JAK-STAT signaling pathway	hsa04130	Ubiquitin mediated proteolysis
Thermogenesis			Estrogen signaling pathway	Regulation of lipolysis in adipocytes	GnRH signaling pathway	Estrogen signaling pathway			Leukocyte transendothelial migration		Cytokine-cytokine receptor interaction	Gap junction - Homo sapiens	hsa04659	Hematopoietic cell lineage	hsa04136	SNARE interactions in vesicular transport
Neurotrophin signaling pathway			Thyroid hormone signaling pathway	Renin secretion	Estrogen signaling pathway	Thyroid hormone signaling pathway			Circadian entrainment		Cell adhesion molecules	Signaling pathways regulating pluripotency of stem cells - Homo sapiens	hsa04660	Th17 cell differentiation	hsa04137	Autophagy - other
Retrograde endocannabinoid signaling			Oxytocin signaling pathway	Aldosterone synthesis and secretion	Prolactin signaling pathway	Oxytocin signaling pathway			Thermogenesis		Endocytosis	Regulation of actin cytoskeleton - Homo sapiens	hsa04662	T cell receptor signaling pathway	hsa04140	Mitophagy - animal
Insulin signaling pathway			Glucagon signaling pathway	Relaxin signaling pathway	Thyroid hormone signaling pathway	Glucagon signaling pathway			Long-term potentiation		Phagosome	NOD-like receptor signaling pathway - Homo sapiens	hsa04668	B cell receptor signaling pathway	hsa04144	Autophagy - animal
Insulin secretion			Regulation of lipolysis in adipocytes	Cortisol synthesis and secretion	Adipocytokine signaling pathway	Regulation of lipolysis in adipocytes			Neurotrophin signaling pathway		Lysosome	C-type lectin receptor signaling pathway - Homo sapiens	hsa04710	TNF signaling pathway	hsa04145	Endocytosis
GnRH signaling pathway			Renin secretion	Insulin resistance	Oxytocin signaling pathway	Renin secretion			Cholinergic synapse		Peroxisome	Antigen processing and presentation - Homo sapiens	hsa04713	Circadian rhythm	hsa04150	Phagosome
Estrogen signaling pathway			Aldosterone synthesis and secretion	AGE-RAGE signaling pathway in diabetic complications	Glucagon signaling pathway	Aldosterone synthesis and secretion			GABAergic synapse		Autophagy - animal	T cell receptor signaling pathway - Homo sapiens	hsa04714	Circadian entrainment	hsa04151	mTOR signaling pathway
Thyroid hormone signaling pathway			Relaxin signaling pathway	Vasopressin-regulated water reabsorption	Regulation of lipolysis in adipocytes	Relaxin signaling pathway			Dopaminergic synapse		Autophagy - other	Th17 cell differentiation - Homo sapiens	hsa04722	Thermogenesis	hsa04152	PI3K-Akt signaling pathway
Oxytocin signaling pathway			Cortisol synthesis and secretion	Bile secretion	Renin secretion	Cortisol synthesis and secretion			Olfactory transduction		Mitophagy - animal	IL-17 signaling pathway - Homo sapiens	hsa04725	Neurotrophin signaling pathway	hsa04211	AMPK signaling pathway
Glucagon signaling pathway			Insulin resistance	Hypertrophic cardiomyopathy	Aldosterone synthesis and secretion	Insulin resistance			Inflammatory mediator regulation of TRP channels		Ferroptosis	Fc gamma R-mediated phagocytosis - Homo sapiens	hsa04728	Cholinergic synapse	hsa04213	Longevity regulating pathway
Regulation of lipolysis in adipocytes			AGE-RAGE signaling pathway in diabetic complications	Arrhythmogenic right ventricular cardiomyopathy	Relaxin signaling pathway	AGE-RAGE signaling pathway in diabetic complications			Regulation of actin cytoskeleton		Cellular senescence	Leukocyte transendothelial migration - Homo sapiens	hsa04911	Dopaminergic synapse	hsa04217	Longevity regulating pathway - multiple species
Renin secretion			Vasopressin-regulated water reabsorption	Dilated cardiomyopathy	Cortisol synthesis and secretion	Vasopressin-regulated water reabsorption			Insulin signaling pathway		Focal adhesion	Chemokine signaling pathway - Homo sapiens	hsa04912	Insulin secretion	hsa04218	Necroptosis
Aldosterone synthesis and secretion			Bile secretion	Fluid shear stress and atherosclerosis	Insulin resistance	Arrhythmogenic right ventricular cardiomyopathy			Insulin secretion		Gap junction	Insulin secretion - Homo sapiens	hsa04915	GnRH signaling pathway	hsa04260	Cellular senescence
Relaxin signaling pathway			Hypertrophic cardiomyopathy		AGE-RAGE signaling pathway in diabetic complications	Lipid and atherosclerosis			GnRH signaling pathway		Signaling pathways regulating pluripotency of stem cells	Insulin signaling pathway - Homo sapiens	hsa04916	Estrogen signaling pathway	hsa04261	Cardiac muscle contraction
Cortisol synthesis and secretion			Arrhythmogenic right ventricular cardiomyopathy		Vasopressin-regulated water reabsorption	Fluid shear stress and atherosclerosis			Melanogenesis		Regulation of actin cytoskeleton	Glucagon signaling pathway - Homo sapiens	hsa04917	Melanogenesis	hsa04270	Adrenergic signaling in cardiomyocytes
Insulin resistance			Dilated cardiomyopathy		Bile secretion				Thyroid hormone signaling pathway		Neutrophil extracellular trap formation	Adipocytokine signaling pathway - Homo sapiens	hsa04918	Prolactin signaling pathway	hsa04310	Vascular smooth muscle contraction
AGE-RAGE signaling pathway in diabetic complications			Diabetic cardiomyopathy		Dilated cardiomyopathy				Oxytocin signaling pathway		NOD-like receptor signaling pathway	GnRH signaling pathway - Homo sapiens	hsa04920	Thyroid hormone synthesis	hsa04350	Wnt signaling pathway
Vasopressin-regulated water reabsorption			Lipid and atherosclerosis		Diabetic cardiomyopathy				Glucagon signaling pathway		C-type lectin receptor signaling pathway	Estrogen signaling pathway - Homo sapiens	hsa04922	Adipocytokine signaling pathway	hsa04360	TGF-beta signaling pathway
Bile secretion			Fluid shear stress and atherosclerosis		Lipid and atherosclerosis				Aldosterone synthesis and secretion		Antigen processing and presentation	Prolactin signaling pathway - Homo sapiens	hsa04924	Glucagon signaling pathway	hsa04370	Axon guidance
Hypertrophic cardiomyopathy					Fluid shear stress and atherosclerosis				Parathyroid hormone synthesis, secretion and action		Th17 cell differentiation	Relaxin signaling pathway - Homo sapiens	hsa04925	Renin secretion	hsa04371	VEGF signaling pathway
Arrhythmogenic right ventricular cardiomyopathy									Insulin resistance		IL-17 signaling pathway	Growth hormone synthesis, secretion and action - Homo sapiens	hsa04926	Aldosterone synthesis and secretion	hsa04380	Apelin signaling pathway
Dilated cardiomyopathy									AGE-RAGE signaling pathway in diabetic complications		Fc gamma R-mediated phagocytosis	Thyroid hormone synthesis - Homo sapiens	hsa04927	Relaxin signaling pathway	hsa04390	Osteoclast differentiation
Diabetic cardiomyopathy									Cushing syndrome		Leukocyte transendothelial migration	Thyroid hormone signaling pathway - Homo sapiens	hsa04928	Cortisol synthesis and secretion	hsa04392	Hippo signaling pathway
Lipid and atherosclerosis									Gastric acid secretion		Chemokine signaling pathway	Parathyroid hormone synthesis, secretion and action - Homo sapiens	hsa04931	Parathyroid hormone synthesis, secretion and action	hsa04510	Hippo signaling pathway - multiple species
Fluid shear stress and atherosclerosis									Parkinson disease		Insulin secretion	Melanogenesis - Homo sapiens	hsa04932	Insulin resistance	hsa04514	Focal adhesion
									Amyotrophic lateral sclerosis		Insulin signaling pathway	Renin secretion - Homo sapiens	hsa04933	Non-alcoholic fatty liver disease	hsa04520	Cell adhesion molecules
									Pathways of neurodegeneration - multiple diseases		Glucagon signaling pathway	Aldosterone synthesis and secretion - Homo sapiens	hsa04934	AGE-RAGE signaling pathway in diabetic complications	hsa04530	Adherens junction
									Amphetamine addiction		Regulation of lipolysis in adipocytes	Cortisol synthesis and secretion - Homo sapiens	hsa04935	Cushing syndrome	hsa04540	Tight junction
									Morphine addiction		Adipocytokine signaling pathway	Adrenergic signaling in cardiomyocytes - Homo sapiens	hsa04962	Growth hormone synthesis, secretion and action	hsa04550	Gap junction
									Bacterial invasion of epithelial cells		PPAR signaling pathway	Salivary secretion - Homo sapiens	hsa05016	Vasopressin-regulated water reabsorption	hsa04610	Signaling pathways regulating pluripotency of stem cells
									Shigellosis		GnRH signaling pathway	Gastric acid secretion - Homo sapiens	hsa05020	Huntington disease	hsa04611	Complement and coagulation cascades
									Salmonella infection		Ovarian steroidogenesis	Pancreatic secretion - Homo sapiens	hsa05030	Prion disease	hsa04612	Platelet activation
									Yersinia infection		Estrogen signaling pathway	Mineral absorption - Homo sapiens	hsa05031	Cocaine addiction	hsa04613	Antigen processing and presentation
									Tuberculosis		Oxytocin signaling pathway	Vasopressin-regulated water reabsorption - Homo sapiens	hsa05032	Amphetamine addiction	hsa04620	Neutrophil extracellular trap formation
									Human cytomegalovirus infection		Relaxin signaling pathway	Endocrine and other factor-regulated calcium reabsorption - Homo sapiens	hsa05034	Morphine addiction	hsa04621	Toll-like receptor signaling pathway
									Human papillomavirus infection		Growth hormone synthesis, secretion and action	Cholinergic synapse - Homo sapiens	hsa05131	Alcoholism	hsa04625	NOD-like receptor signaling pathway
									Human T-cell leukemia virus 1 infection		Thyroid hormone synthesis	Dopaminergic synapse - Homo sapiens	hsa05145	Shigellosis	hsa04630	C-type lectin receptor signaling pathway
									Kaposi sarcoma-associated herpesvirus infection		Thyroid hormone signaling pathway	Serotonergic synapse - Homo sapiens	hsa05152	Toxoplasmosis	hsa04657	JAK-STAT signaling pathway
									Epstein-Barr virus infection		Parathyroid hormone synthesis, secretion and action	Neurotrophin signaling pathway - Homo sapiens	hsa05160	Tuberculosis	hsa04659	IL-17 signaling pathway
									Human immunodeficiency virus 1 infection		Melanogenesis	Axon guidance - Homo sapiens	hsa05161	Hepatitis C	hsa04666	Th17 cell differentiation
									Pathways in cancer		Renin secretion	Osteoclast differentiation - Homo sapiens	hsa05162	Hepatitis B	hsa04668	Fc gamma R-mediated phagocytosis
									Transcriptional misregulation in cancer		Aldosterone synthesis and secretion	Longevity regulating pathway - Homo sapiens	hsa05163	Measles	hsa04670	TNF signaling pathway
									Viral carcinogenesis		Cortisol synthesis and secretion	Longevity regulating pathway - multiple species - Homo sapiens	hsa05165	Human cytomegalovirus infection	hsa04710	Leukocyte transendothelial migration
									Proteoglycans in cancer		Adrenergic signaling in cardiomyocytes	Circadian rhythm - Homo sapiens	hsa05166	Human papillomavirus infection	hsa04713	Circadian rhythm
									MicroRNAs in cancer		Salivary secretion	Circadian entrainment - Homo sapiens	hsa05167	Human T-cell leukemia virus 1 infection	hsa04714	Circadian entrainment
									Colorectal cancer		Gastric acid secretion	Thermogenesis - Homo sapiens	hsa05168	Kaposi sarcoma-associated herpesvirus infection	hsa04720	Thermogenesis
									Pancreatic cancer		Pancreatic secretion	Pathways in cancer - Homo sapiens	hsa05169	Herpes simplex virus 1 infection	hsa04722	Long-term potentiation
									Glioma		Mineral absorption	Transcriptional misregulation in cancer - Homo sapiens	hsa05171	Epstein-Barr virus infection	hsa04723	Neurotrophin signaling pathway
									Prostate cancer		Vasopressin-regulated water reabsorption	MicroRNAs in cancer - Homo sapiens	hsa05200	Coronavirus disease - COVID-19	hsa04724	Retrograde endocannabinoid signaling
									Melanoma		Endocrine and other factor-regulated calcium reabsorption	Proteoglycans in cancer - Homo sapiens	hsa05202	Pathways in cancer	hsa04725	Glutamatergic synapse
									Bladder cancer		Proximal tubule bicarbonate reclamation	Viral carcinogenesis - Homo sapiens	hsa05203	Transcriptional misregulation in cancer	hsa04726	Cholinergic synapse
									Chronic myeloid leukemia		Glutamatergic synapse	PD-L1 expression and PD-1 checkpoint pathway in cancer - Homo sapiens	hsa05205	Viral carcinogenesis	hsa04727	Serotonergic synapse
									Acute myeloid leukemia		GABAergic synapse	Pancreatic cancer - Homo sapiens	hsa05206	Proteoglycans in cancer	hsa04728	GABAergic synapse
									Breast cancer		Cholinergic synapse	Hepatocellular carcinoma - Homo sapiens	hsa05207	MicroRNAs in cancer	hsa04730	Dopaminergic synapse
									Hepatocellular carcinoma		Dopaminergic synapse	Glioma - Homo sapiens	hsa05212	Chemical carcinogenesis - receptor activation	hsa04740	Long-term depression
									Gastric cancer		Serotonergic synapse	Acute myeloid leukemia - Homo sapiens	hsa05213	Pancreatic cancer	hsa04750	Olfactory transduction
									Choline metabolism in cancer		Retrograde endocannabinoid signaling	Chronic myeloid leukemia - Homo sapiens	hsa05215	Endometrial cancer	hsa04810	Inflammatory mediator regulation of TRP channels
									PD-L1 expression and PD-1 checkpoint pathway in cancer		Neurotrophin signaling pathway	Melanoma - Homo sapiens	hsa05221	Prostate cancer	hsa04910	Regulation of actin cytoskeleton
									Diabetic cardiomyopathy		Osteoclast differentiation	Renal cell carcinoma - Homo sapiens	hsa05222	Acute myeloid leukemia	hsa04911	Insulin signaling pathway
									Lipid and atherosclerosis		Longevity regulating pathway	Bladder cancer - Homo sapiens	hsa05223	Small cell lung cancer	hsa04912	Insulin secretion
									Fluid shear stress and atherosclerosis		Circadian rhythm	Prostate cancer - Homo sapiens	hsa05225	Non-small cell lung cancer	hsa04915	GnRH signaling pathway
											Circadian entrainment	Endometrial cancer - Homo sapiens	hsa05235	Hepatocellular carcinoma	hsa04916	Estrogen signaling pathway
											Thermogenesis	Non-small cell lung cancer - Homo sapiens	hsa05321	PD-L1 expression and PD-1 checkpoint pathway in cancer	hsa04917	Melanogenesis
											Pathways in cancer	Human T-cell leukemia virus 1 infection - Homo sapiens	hsa05412	Inflammatory bowel disease	hsa04918	Prolactin signaling pathway
											Transcriptional misregulation in cancer	Hepatitis B - Homo sapiens	hsa05417	Arrhythmogenic right ventricular cardiomyopathy	hsa04919	Thyroid hormone synthesis
											MicroRNAs in cancer	Hepatitis C - Homo sapiens	hsa05418	Lipid and atherosclerosis	hsa04921	Thyroid hormone signaling pathway
											Proteoglycans in cancer	Coronavirus disease - COVID-19 - Homo sapiens		Fluid shear stress and atherosclerosis	hsa04922	Oxytocin signaling pathway
											Chemical carcinogenesis	Measles - Homo sapiens			hsa04923	Glucagon signaling pathway
											Viral carcinogenesis	Herpes simplex virus 1 infection - Homo sapiens			hsa04924	Regulation of lipolysis in adipocytes
											Central carbon metabolism in cancer	Human cytomegalovirus infection - Homo sapiens			hsa04925	Renin secretion
											Choline metabolism in cancer	Kaposi sarcoma-associated herpesvirus infection - Homo sapiens			hsa04926	Aldosterone synthesis and secretion
											PD-L1 expression and PD-1 checkpoint pathway in cancer	Epstein-Barr virus infection - Homo sapiens			hsa04927	Relaxin signaling pathway
											Pancreatic cancer	Human papillomavirus infection - Homo sapiens			hsa04928	Cortisol synthesis and secretion
											Renal cell carcinoma	Epithelial cell signaling in Helicobacter pylori infection - Homo sapiens			hsa04929	Parathyroid hormone synthesis, secretion and action
											Bladder cancer	Pathogenic Escherichia coli infection - Homo sapiens			hsa04930	GnRH secretion
											Prostate cancer	Salmonella infection - Homo sapiens			hsa04931	Type II diabetes mellitus
											Small cell lung cancer	Shigellosis - Homo sapiens			hsa04933	Insulin resistance
											Human T-cell leukemia virus 1 infection	Yersinia infection - Homo sapiens			hsa04934	AGE-RAGE signaling pathway in diabetic complications
											Human immunodeficiency virus 1 infection	Legionellosis - Homo sapiens			hsa04935	Cushing syndrome
											Hepatitis B	Tuberculosis - Homo sapiens			hsa04961	Growth hormone synthesis, secretion and action
											Herpes simplex virus 1 infection	Bacterial invasion of epithelial cells - Homo sapiens			hsa04962	Endocrine and other factor-regulated calcium reabsorption
											Human cytomegalovirus infection	Amoebiasis - Homo sapiens			hsa04970	Vasopressin-regulated water reabsorption
											Kaposi sarcoma-associated herpesvirus infection	Toxoplasmosis - Homo sapiens			hsa04971	Salivary secretion
											Epstein-Barr virus infection	Rheumatoid arthritis - Homo sapiens			hsa04972	Gastric acid secretion
											Human papillomavirus infection	Inflammatory bowel disease - Homo sapiens			hsa04973	Pancreatic secretion
											Shigellosis	Alzheimer disease - Homo sapiens			hsa05010	Carbohydrate digestion and absorption
											Yersinia infection	Parkinson disease - Homo sapiens			hsa05012	Alzheimer disease
											Tuberculosis	Amyotrophic lateral sclerosis - Homo sapiens			hsa05014	Parkinson disease
											Bacterial invasion of epithelial cells	Huntington disease - Homo sapiens			hsa05016	Amyotrophic lateral sclerosis
											Leishmaniasis	Spinocerebellar ataxia - Homo sapiens			hsa05017	Huntington disease
											Rheumatoid arthritis	Prion disease - Homo sapiens			hsa05020	Spinocerebellar ataxia
											Alzheimer disease	Pathways of neurodegeneration - multiple diseases - Homo sapiens			hsa05022	Prion disease
											Amyotrophic lateral sclerosis	Cocaine addiction - Homo sapiens			hsa05030	Pathways of neurodegeneration - multiple diseases
											Huntington disease	Amphetamine addiction - Homo sapiens			hsa05031	Cocaine addiction
											Prion disease	Alcoholism - Homo sapiens			hsa05034	Amphetamine addiction
											Pathways of neurodegeneration - multiple diseases	Lipid and atherosclerosis - Homo sapiens			hsa05100	Alcoholism
											Cocaine addiction	Fluid shear stress and atherosclerosis - Homo sapiens			hsa05120	Bacterial invasion of epithelial cells
											Amphetamine addiction	Viral myocarditis - Homo sapiens			hsa05131	Epithelial cell signaling in Helicobacter pylori infection
											Alcoholism	Non-alcoholic fatty liver disease - Homo sapiens			hsa05132	Shigellosis
											Fluid shear stress and atherosclerosis	Insulin resistance - Homo sapiens			hsa05134	Salmonella infection
											Insulin resistance	AGE-RAGE signaling pathway in diabetic complications - Homo sapiens			hsa05135	Legionellosis
											AGE-RAGE signaling pathway in diabetic complications	Cushing syndrome - Homo sapiens			hsa05142	Yersinia infection
											Cushing syndrome	EGFR tyrosine kinase inhibitor resistance - Homo sapiens			hsa05143	Chagas disease
											EGFR tyrosine kinase inhibitor resistance	Platinum drug resistance - Homo sapiens			hsa05146	African trypanosomiasis
											Antifolate resistance	Endocrine resistance - Homo sapiens			hsa05152	Amoebiasis
															hsa05161	Tuberculosis
															hsa05162	Hepatitis B
															hsa05163	Measles
															hsa05165	Human cytomegalovirus infection
															hsa05166	Human papillomavirus infection
															hsa05167	Human T-cell leukemia virus 1 infection
															hsa05168	Kaposi sarcoma-associated herpesvirus infection
															hsa05169	Herpes simplex virus 1 infection
															hsa05170	Epstein-Barr virus infection
															hsa05171	Human immunodeficiency virus 1 infection
															hsa05200	Coronavirus disease - COVID-19
															hsa05202	Pathways in cancer
															hsa05203	Transcriptional misregulation in cancer
															hsa05205	Viral carcinogenesis
															hsa05206	Proteoglycans in cancer
															hsa05207	MicroRNAs in cancer
															hsa05210	Chemical carcinogenesis - receptor activation
															hsa05211	Colorectal cancer
															hsa05212	Renal cell carcinoma
															hsa05214	Pancreatic cancer
															hsa05215	Glioma
															hsa05218	Prostate cancer
															hsa05219	Melanoma
															hsa05220	Bladder cancer
															hsa05221	Chronic myeloid leukemia
															hsa05224	Acute myeloid leukemia
															hsa05225	Breast cancer
															hsa05226	Hepatocellular carcinoma
															hsa05230	Gastric cancer
															hsa05231	Central carbon metabolism in cancer
															hsa05235	Choline metabolism in cancer
															hsa05323	PD-L1 expression and PD-1 checkpoint pathway in cancer
															hsa05412	Rheumatoid arthritis
															hsa05415	Arrhythmogenic right ventricular cardiomyopathy
															hsa05417	Diabetic cardiomyopathy
															hsa05418	Lipid and atherosclerosis
																Fluid shear stress and atherosclerosis
