# Supplementary material for: Competing Endogenous RNA Regulatory Networks of hsa_circ_0126672 in Pathophysiology of Coronary Heart Disease
Source: Genes (Basel). 2023 Feb 22;14(3):550. doi: 10.3390/genes14030550 (PMC10047999; doi:10.3390/genes14030550)
Supplement: Supplementary file 1 [file genes-14-00550-s001.zip › Table S7.xlsx]

## Sheet: miRmRNA homology
miRNA	Gene (length)	Binding position	MFE (kcal/mol)	Binding Pattern
miR-548c-3p	IL6ST	2456	-16.7	target 5' A U G 3'
22	9027			GCAG GGUA UUGGGG
				CGUU UCAU AACUCU
				miRNA 3' U U AAAAAC 5'
miR-548c-3p				target 5' C C A 3'
22	5386	3890	-17.3	GAGUAG UGGGAUU
				UUCAUU ACUCUAA
				miRNA 3' CGUU A AAAC 5'
				target 5' C CUACCUCCC G 3'
miR-495-3p	STAT3	2475	-22.5	GGAGUGCG CCAUGU
22	4921			CUUCACGU GGUACA
				miRNA 3' UU AACAAA 5'
				target 5' U UG CCAUCUUGUGGCC C G 3'
miR-495-3p	IL6ST	7808	-23.5	GGAGGUGC CG UGU UGU
22	9027			UCUUCACG GU ACA ACA
				miRNA 3' U UG A AA 5'
				target 5' U G CUUU CC C G 3'
miR-7-5p	SOCS2	253	-22	GCGA GGA GUCAU GUC UCCA
24	2606			UGUU UUU UAGUG CAG AGGU
				miRNA 3' U G AU A 5'
				target 5' C CUCG UUCGCACU UCAAGGAA G 3'
miR-145-5p	SOCS2	339	-27.9	AGGGA UUUUGGGA GACU GGAC
23	2606			UCCCU AGGACCCU UUGA CCUG
				miRNA 3' A U 5'
				target 5' C U C A C G 3'
miR-21-5p	STAT3	954	-24.8	CAACAUC G CU GAU GGCUA
22	4921			GUUGUAG C GA CUA UCGAU
				miRNA 3' A U A U 5'
				target 5' U CAGUGA UU G 3'
miR-186-5p	IL6ST	8294	-27	AGCCCAAAGG GAGAGU UCUU
22	9027			UCGGGUUUUC CUCUUA AGAA
				miRNA 3' AC 5'
miR-7-5p	RPS6KB1	4202		target 5' U U U G 3'
24	5428		-22.8	GAUG CGA AUUACUAGUCUU
				UUGU GUU UAGUGAUCAGAA
				miRNA 3' U U GGU 5'
				target 5' C UGU UG U 3'
miR-21-5p	IL6R	1862	-21.6	CAGC UCAG CUGGU AGGUU
22	5764	1862	-21.6	GUUG AGUC GACUA UUCGA
				miRNA 3' A U A U 5'
				target 5' A GGG G 3'
miR-548c-3p	OSM	680	-16.1	GCA AGUGG GAGA
22	1865			CGU UCAUU CUCU
				miRNA 3' UU AA AAAAAC 5'
miR-548c-3p	PRKACB		-18	target 5' U UACAAUGUU U GG A 3'
22	4481	2591		GCAGA GGUA UUGAGA UU
				CGUUU UCAU AACUCU AA
				miRNA 3' U AA AC 5'
				target 5' C CC C CCCACC G A U 3'
miR-7-5p	GABARAPL1	493	-19.2	AACAACA AUC CU AGU CU CCA
24	965			UUGUUGU UAG GA UCA GA GGU
				miRNA 3' UU U A 5'
				target 5' U U UGGUAUUUGG GUAAA U 3'
miR-7-5p	GNAQ	3365	-22.7	AAC ACAG CACUAGU CUUCCA
24	6882			UUG UGUU GUGAUCA GAAGGU
				miRNA 3' U UUA 5'
				target 5' C CUCGGCGGCCACCGC G C GA G 3'
miR-145-5p	GNAQ	468	-28.7	GGGGG U CCU GGGGGAGC GGGC
23	6882			UCCCU A GGA CCCUUUUG CCUG
				miRNA 3' A A 5'
				target 5' C UCAAAUUUUCUCCU U GG G 3'
miR-186-5p	RPS6KB1	1402	-24.6	AGCCCAG GGGGA UUCU G
22	5428			UCGGGUU CCUCU AAGA C
				miRNA 3' UU U AA 5'
				target 5' A UUUGCUAGU GAG U 3'
miR-203a-3p	RPS6KB1	3837	-22.9	GGUCCUA AACAU CAC
22	5428			CCAGGAU UUGUA GUG
				miRNA 3' GAUCA AA 5'
				target 5' U GCUGG C G 3'
miR-145-5p	RPS6KB1	1071	-38.8	GGGA UCCUGGGGA GCUGGA
23	5428			CCCU AGGACCCUU UGACCU
				miRNA 3' U A U G 5'
				target 5' G A UCU A U 3'
miR-186-5p	GNB4	1722	27.8	GGC CC GAGGGGAGUUC UUG
22	6315			UCG GG UUCCUCUUAAG AAC
				miRNA 3' UU A 5'
				target 5' A C AA GAAUG G 3'
miR-203a-3p	GNB4	6090	24.7	CU GUGGUC CUGAACAU UCA
22	6315			GA CACCAG GAUUUGUA AGU
				miRNA 3' U A G 5'
				target 5' G G C G C 3'
miR-203a-3p	NOS1	826	-26.2	AG GG CCUGAA GUUUCAC
22	12007			UC CC GGAUUU UAAAGUG
				miRNA 3' GA A A G 5'
				target 5' U U AG G U A 3'
miR-145-5p	NOS1	618	-31.4	GGGAUUUCUGG GA GAGC GG C
23	12007			CCCUAAGGACC CU UUUG CC G
				miRNA 3' U A U 5'
				target 5' U A GGUG A 3'
miR-203a-3p	APLNR	1222	-21.7	GUGG CC GAGCA CGC
22	3660			CACC GG UUUGU GUG
				miRNA 3' GAU A A AAA 5'
				target 5' U UAGG G 3'
miR-145-5p	APLNR	3073	-34.9	GGGGA UCUGGGAA GACUGGA
23	3660			UCCCU GGACCCUU UUGACCU
				miRNA 3' AA G 5'
				target 5' C UG AU A 3'
miR-145-5p	GABARAPL1	370	-27.2	AGGG CCUG CUGGAC
23	965			UCCC GGAC GACCUG
				miRNA 3' UAA CCUUUU 5'

## Sheet: Selected
miRNA & length	Gene & length	Binding position	MFE (kcal/mol)	miRNA:mRNA Duplex Binding Pattern
				target 5' G A UCU A U 3'
miR-186-5p	GNB4	1722	-27.8	GGC CC GAGGGGAGUUC UUG
22	6315			UCG GG UUCCUCUUAAG AAC
				miRNA 3' UU A 5'
				target 5' U CAGUGA UU G 3'
miR-186-5p	IL6ST	8294	-27	AGCCCAAAGG GAGAGU UCUU
22	9027			UCGGGUUUUC CUCUUA AGAA
				miRNA 3' AC 5'
				target 5' C CUCGGCGGCCACCGC G C GA G 3'
miR-145-5p	GNAQ	468	-28.7	GGGGG U CCU GGGGGAGC GGGC
23	6882			UCCCU A GGA CCCUUUUG CCUG
				miRNA 3' A A 5'
				target 5' C CUCG UUCGCACU UCAAGGAA G 3'
miR-145-5p	SOCS2	339	-27.9	AGGGA UUUUGGGA GACU GGAC
23	2606			UCCCU AGGACCCU UUGA CCUG
				miRNA 3' A U 5'
				target 5' U GCUGG C G 3'
miR-145-5p	RPS6KB1	1071	-38.8	GGGA UCCUGGGGA GCUGGA
23	5428			CCCU AGGACCCUU UGACCU
				miRNA 3' U A U G 5'
				target 5' U U AG G U A 3'
miR-145-5p	NOS1	618	-31.4	GGGAUUUCUGG GA GAGC GG C
23	12007			CCCUAAGGACC CU UUUG CC G
				miRNA 3' U A U 5'
				target 5' C UG AU A 3'
miR-145-5p	GABARAPL1	370	-27.2	AGGG CCUG CUGGAC
23	965			UCCC GGAC GACCUG
				miRNA 3' UAA CCUUUU 5'
				target 5' U UAGG G 3'
miR-145-5p	APLNR	3073	-34.9	GGGGA UCUGGGAA GACUGGA
23	3660			UCCCU GGACCCUU UUGACCU
				miRNA 3' AA G 5'

## Sheet: Sheet1
miRNA & length	Gene & length	Starting Binding position	MFE (kcal/mol)	miRNA:mRNA Duplex Binding Pattern
miR-186-5p	GNB4	1722	-27.8
22	6315			Target 5' ~~~~~~~~~~~~~~~~~~~~~~~~~~~~~~ 3'
miR-186-5p	IL6ST	8294	-27.5
22	9027			Target 5' ~~~~~~~~~~~~~~~~~~~~~~~~~~~~~~ 3'
miR-145-5p	GNAQ	468	-28.7
23	6882			Target 5' ~~~~~~~~~~~~~~~~~~~~~~~~~~~~~~ 3'
miR-145-5p	SOCS2	339	-27.9
23	2606			Target 5' ~~~~~~~~~~~~~~~~~~~~~~~~~~~~~~ 3'
miR-145-5p	RPS6KB1	1071	-38.8
23	5428			Target 5' ~~~~~~~~~~~~~~~~~~~~~~~~~~~~~~ 3'
miR-145-5p	NOS1	618	-31.4
23	12007			Target 5' ~~~~~~~~~~~~~~~~~~~~~~~~~~~~~~ 3'
miR-145-5p	GABARAPL1	370	-27.2
23	965			Target 5' ~~~~~~~~~~~~~~~~~~~~~~~~~~~~~~ 3'
miR-145-5p	APLNR	3073	-34.9
23	3660			Target 5' ~~~~~~~~~~~~~~~~~~~~~~~~~~~~~~ 3'
