# Supplementary material for: Competing Endogenous RNA Regulatory Networks of hsa_circ_0126672 in Pathophysiology of Coronary Heart Disease
Source: Genes (Basel). 2023 Feb 22;14(3):550. doi: 10.3390/genes14030550 (PMC10047999; doi:10.3390/genes14030550)
Supplement: Supplementary file 1 [file genes-14-00550-s001.zip › Table S8.xlsx]

## Sheet: Sheet 1
Table S8
	AverageShortestPathLength	BetweennessCentrality	ClosenessCentrality	ClusteringCoefficient	degree.layout	Eccentricity	EdgeCount	FC	Indegree	IsSingleNode	name	NeighborhoodConnectivity	Outdegree	PartnerOfMultiEdgedNodePairs	selected	SelfLoops	shared name	Stress
	0	0	0	0		0	1		1	FALSE	Sulindac Sulfide	9	0	0	FALSE	0	Sulindac Sulfide	0
	0	0	0	0		0	1		1	FALSE	Genistein & 5-azacytidine	9	0	0	FALSE	0	Genistein & 5-azacytidine	0
	0	0	0	0		0	1		1	FALSE	All-trans-retinoic Acid	9	0	0	FALSE	0	All-trans-retinoic Acid	0
	0	0	0	0		0	1		1	FALSE	Doxorubicin	9	0	0	FALSE	0	Doxorubicin	0
	0	0	0	0		0	1		1	FALSE	Temozolomide	9	0	0	FALSE	0	Temozolomide	0
	0	0	0	0		0	1		1	FALSE	5-aza-dC & Doxorubicin	9	0	0	FALSE	0	5-aza-dC & Doxorubicin	0
	0	0	0	0		0	1		1	FALSE	5-aza-2'-deoxycytidine	9	0	0	FALSE	0	5-aza-2'-deoxycytidine	0
	1	0	1	0	47	1	9	3	0	FALSE	miR-145-5p	1.22222	9	0	FALSE	0	miR-145-5p	0
	0	0	0	0		0	1		1	FALSE	17 beta-Estradiol	11	0	0	FALSE	0	17 beta-Estradiol	0
	0	0	0	0		0	1		1	FALSE	Vit. D	11	0	0	FALSE	0	Vit. D	0
	0	0	0	0		0	2		2	FALSE	Glucocorticoids	10	0	0	FALSE	0	Glucocorticoids	0
	0	0	0	0		0	1		1	FALSE	DES	11	0	0	FALSE	0	DES	0
	0	0	0	0		0	2		2	FALSE	5-azacytidine	10	0	0	FALSE	0	5-azacytidine	0
	0	0	0	0		0	1		1	FALSE	5-aza-dC	11	0	0	FALSE	0	5-aza-dC	0
	1	0	1	0		1	11		0	FALSE	miR-203a-3p	1.63636	11	0	FALSE	0	miR-203a-3p	0
	0	0	0	0		0	1		1	FALSE	Formaldehyde	5	0	0	FALSE	0	Formaldehyde	0
	0	0	0	0		0	1		1	FALSE	Cisplatin & 5-FU	5	0	0	FALSE	0	Cisplatin & 5-FU	0
	0	0	0	0		0	1		1	FALSE	Gemcitabine	5	0	0	FALSE	0	Gemcitabine	0
	0	0	0	0		0	1		1	FALSE	Ginsenoside Rh2	5	0	0	FALSE	0	Ginsenoside Rh2	0
6-TGGP"	1	0	1	0	35	1	5	3	0	FALSE	miR-186-5p	1.2	5	0	FALSE	0	miR-186-5p	0
	0	0	0	0		0	2		2	FALSE	MFM 1386A	11.5	0	0	FALSE	0	MFM 1386A	0
	0	0	0	0		0	1		1	FALSE	4-HPR & EGCG	12	0	0	FALSE	0	4-HPR & EGCG	0
	0	0	0	0		0	2		2	FALSE	Goserelin	11.5	0	0	FALSE	0	Goserelin	0
	0	0	0	0		0	1		1	FALSE	Enoxacin	12	0	0	FALSE	0	Enoxacin	0
	0	0	0	0		0	2		2	FALSE	5-FU	11.5	0	0	FALSE	0	5-FU	0
	0	0	0	0		0	2		2	FALSE	Curcumin	11.5	0	0	FALSE	0	Curcumin	0
	0	0	0	0		0	1		1	FALSE	HCPT	12	0	0	FALSE	0	HCPT	0
	0	0	0	0		0	1		1	FALSE	Aidi Herbal Drug	12	0	0	FALSE	0	Aidi Herbal Drug	0
	0	0	0	0		0	1		1	FALSE	Imatinib Mesylate	12	0	0	FALSE	0	Imatinib Mesylate	0
	0	0	0	0		0	1		1	FALSE	Docetaxel	12	0	0	FALSE	0	Docetaxel	0
	0	0	0	0		0	2		2	FALSE	TGGP	8.5	0	0	FALSE	0	TGGP	0
	0	0	0	0		0	2		2	FALSE	Arsenic Trioxide	11.5	0	0	FALSE	0	Arsenic Trioxide	0
6-TGGP"	1	0	1	0	50	1	12	3	0	FALSE	miR-7-5p	1.5	12	0	FALSE	0	miR-7-5p	0
	0	0	0	0		0	1		1	FALSE	4-PBA & 5-aza-dC	2	0	0	FALSE	0	4-PBA & 5-aza-dC	0
	0	0	0	0		0	1		1	FALSE	5-aza-dC& Trichostatin A	2	0	0	FALSE	0	5-aza-dC& Trichostatin A	0
	1	0	1	0	50	1	2	3	0	FALSE	miR-495-3p	1	2	0	FALSE	0	miR-495-3p	0
	0	0	0	0		0	1		1	FALSE	Vorinostat	1	0	0	FALSE	0	Vorinostat	0
	1	0	1	0		1	1		0	FALSE	miR-548c-3P	1	1	0	FALSE	0	miR-548c-3P	0
